# Supplementary material for: Comparative genomics of nuclear envelope proteins
Source: BMC Genomics. 2018 Nov 16;19:823. doi: 10.1186/s12864-018-5218-4 (PMC6240307; doi:10.1186/s12864-018-5218-4)
Supplement: Supplementary file 2 — Homologs of yeast NE proteins across eukaryotes. The homologs of each of the 45 NE proteins across the 74 organisms, along with the GeneID, protein accession, and the various domains (with coordinates) found are shown. Details of each protein are shown in separate sheets of the excel file. The organisms that are not included in RefSeq are represented with their corresponding fasta headers. The homologs in which the conserved regions could not be detected using Pfam, but found using CD-search are mentioned as CDsearch in the brackets following the coordinates. The additional domains found in some of the homologs are bunched under “Others” and their coordinates are mentioned in the respective columns. (XLSX 185 kb) [file 12864_2018_5218_MOESM2_ESM.xlsx]

## Sheet: Read_Me
Additional File 2: Homologs of yeast NE proteins across eukaryotes.
The homologs of each of the 45 NE proteins across the 74 organisms, along with the GeneID, protein accession, and the various domains (with coordinates) found are shown. Details of each protein are shown in separate sheets of the excel file. The organisms that are not included in RefSeq are represented with their corresponding fasta headers. The homologs in which the conserved regions could not b…

## Sheet: Ebp2
Organism	GeneID	Proteinacc	Ebp2	Others
Caenorhabditis elegans	173968	NP_495125.1	57-340,
Drosophila melanogaster	43691	NP_651850.1	18-300,
Anopheles gambiae	1278318	XP_317941.4	31-332,
Ciona intestinalis	100183007	XP_009859197.1	21-290,
Danio rerio	335049	NP_001003840.1	21-301,
Takifugu rubripes	101064052	XP_011613408.1	21-304,
Anolis carolinensis	100556117	XP_003220244.1	22-299,
Gallus gallus	424558	XP_422396.1	18-295,
Ornithorhynchus anatinus	100080009	XP_007663065.1	1-270,
Monodelphis domestica	100025822	XP_001376638.1	17-280,
Canis lupus familiaris	475391	XP_853475.1	18-297,
Sus scrofa	100520256	XP_003128129.1	18-297,
Mus musculus	69072	NP_081208.1	18-298,
Pan troglodytes	456510	XP_009454032.1	3-190,196-261,
Homo sapiens	10969	NP_006815.2	18-298,
Strongylocentrotus purpuratus	589889	XP_794612.1	10-293,
Strongylocentrotus purpuratus	752540	XP_001176368.1	19-302,
Amphimedon queenslandica	100635657	XP_003388417.2	5-297,
Arthroderma otae	9231010	XP_002845253.1	126-392,
Aspergillus nidulans	2875846	XP_657678.1	99-369,
Neosartorya fischeri	4585913	XP_001259469.1	110-374,
Leptosphaeria maculans	13289947	XP_003839984.1	152-417,
Parastagonospora nodorum	5977182	XP_001800276.1	146-407,
Botrytis cinerea	5426171	XP_001545713.1	117-298,
Sclerotinia sclerotiorum	5483703	XP_001587563.1	119-384,
Chaetomium globosum	4389340	XP_001229087.1	125-422,
Thielavia terrestris	11515405	XP_003648933.1	128-412,
Neurospora crassa	3876923	XP_960774.1	138-429,
Tuber melanosporum	9187267	XP_002836722.1	110-376,
Saccharomyces cerevisiae	853682	NP_012749.1	166-423,
Candida glabrata	2891116	XP_448788.1	133-386,
Zygosaccharomyces rouxii	8206622	XP_002498791.1	156-418,
Kluyveromyces lactis	2896697	XP_451299.1	165-419,
Schizosaccharomyces pombe	2542121	NP_593575.1	67-328,
Agaricus bisporus	18082637	XP_006462807.1	77-360,
Schizophyllum commune	9586008	XP_003034061.1	181-447,
Trametes versicolor	19410844	XP_008037701.1	65-365,
Auricularia delicata	18847510	XP_007341367.1	72-336,
Cryptococcus neoformans	23884970	XP_012049407.1	121-385,
Ustilago maydis	23564875	XP_011391671.1	304-604,
Puccinia graminis	10534640	XP_003326528.1	20-268,
Puccinia graminis	10535217	XP_003332495.1	20-268,
Batrachochytrium dendrobatidis	18244442	XP_006682324.1	138-435,
Encephalitozoon intestinalis
Entamoeba histolytica	6219391	XP_001913443.1	2-208,
Entamoeba histolytica	3410605	XP_656280.1	2-208,
Acytostelium subglobosum	24522469	XP_012753003.1	250-538,
Dictyostelium discoideum	8624794	XP_638424.1	240-541,
Polysphondylium pallidum	31361505	XP_020433302.1	244-538,
Trypanosoma brucei	23861000	XP_011777122.1	27-250,
Leishmania major	12982405	XP_003722573.1	13-272,
Naegleria gruberi	8851796	XP_002674987.1	63-300,
Trichomonas vaginalis	4750599	XP_001305814.1	6-164,
Trichomonas vaginalis	4753380	XP_001308555.1	2-84,
Giardia lamblia	5701089	XP_001708180.1	2-278,
Plasmodium falciparum	810434	XP_001347561.1	45-315,
Theileria parva	3503592	XP_766086.1	16-200,
Babesia bovis	5477146	XP_001608930.1	18-281,
Toxoplasma gondii	7898053	XP_018634934.1	79-349,
Cryptosporidium hominis	3415443	XP_665806.1	1-135,
Paramecium tetraurelia	5009303	XP_001423519.1	4-340,
Paramecium tetraurelia	2898492	XP_001346830.1	4-341,
Tetrahymena thermophila	24439301	XP_012656518.1	189-500,
Phytophthora infestans	9474282	XP_002899337.1	30-307,
Phaeodactylum tricornutum	7196966	XP_002176982.1	1-110,
Thalassiosira pseudonana	7448085	XP_002292294.1	151-460,
Bigelowiella natans		jgi|Bigna1|134140|aug1.24_g8848	10-291,
Cyanophora paradoxa		ConsensusfromContig6949-snap_masked-ConsensusfromContig6949-abinit-gene-0.1-mRNA-1:cds:424/776-1016:0:+	48-345,
Chondrus crispus	17322928	XP_005715224.1	26-308,
Cyanidioschyzon merolae	16992584	XP_005535407.1	18-256,
Chlamydomonas reinhardtii	5718074	XP_001692490.1	14-308,
Volvox carteri	9616665	XP_002950380.1	15-318,
Physcomitrella patens	5925423	XP_001762236.1	9-291,
Marchantia polymorpha		gi|1026762822|gb|OAE23983.1|	7-289,
Amborella trichopoda	18440716	XP_020527000.1	2-282,
Oryza sativa	4343215	NP_001059623.1	19-291,
Zea mays	100502519	NP_001183926.1	17-287,
Zea mays	100382121	NP_001168353.1	17-287,
Arabidopsis thaliana	821837	NP_188905.1	17-293,
Glycine max	100782432	XP_003556506.1	13-287,
Glycine max	100805013	NP_001241039.1	14-287,

## Sheet: Rrs1
Organism	GeneID	Proteinacc	RRS1	Others
Caenorhabditis elegans	179942	NP_506573.1	13-170,
Drosophila melanogaster	318016	NP_729108.2	28-190,
Anopheles gambiae	1270258	XP_308939.3	28-189,
Ciona intestinalis	100179977	XP_002125582.1	30-191,
Danio rerio	337399	NP_956356.1	31-193,
Takifugu rubripes	101072927	XP_003968019.1	31-193,
Anolis carolinensis
Gallus gallus	107052739	XP_015138233.2	31-199
Ornithorhynchus anatinus	100078967	XP_007660407.1	31-193,
Monodelphis domestica	100029298	XP_001379079.1	31-194,
Canis lupus familiaris	486978	XP_005638081.1	31-193,
Sus scrofa	100521788	XP_003125652.1	31-193,
Mus musculus	59014	NP_067486.2	31-193,
Pan troglodytes	747772	XP_016815019.1	31-193
Homo sapiens	23212	NP_055984.1	31-193,
Strongylocentrotus purpuratus	575632	XP_781111.1	31-192,
Amphimedon queenslandica	100631384	XP_003382917.1	31-193,
Arthroderma otae	9225799	XP_002843610.1	28-216,
Aspergillus nidulans	2873169	XP_661349.1	28-209,
Neosartorya fischeri	4588087	XP_001261365.1	29-211,
Leptosphaeria maculans	13283337	XP_003840559.1	63-227,
Parastagonospora nodorum	5971112	XP_001794249.1	52-214,
Botrytis cinerea	5437029	XP_001556485.1	21-190,
Sclerotinia sclerotiorum	5482392	XP_001586192.1	21-190,
Chaetomium globosum	4386470	XP_001220295.1	21-195,
Thielavia terrestris	11517802	XP_003652476.1	20-192,
Neurospora crassa	3880029	XP_963880.1	22-192,
Tuber melanosporum	9182872	XP_002836930.1	1-164,
Saccharomyces cerevisiae	854469	NP_014937.1	18-199,
Candida glabrata	2888429	XP_446689.1	16-197,
Zygosaccharomyces rouxii	8206484	XP_002498658.1	18-199,
Kluyveromyces lactis	2897265	XP_452112.1	18-199,
Schizosaccharomyces pombe	2540324	NP_595844.1	10-166,
Agaricus bisporus	18083353	XP_006456780.1	23-185,
Schizophyllum commune	9587244	XP_003035670.1	24-179,
Trametes versicolor	19410562	XP_008035531.1	24-186,
Auricularia delicata	18846670	XP_007338271.1	24-186,
Cryptococcus neoformans	23889489	XP_012053372.1	24-185,
Ustilago maydis	23564833	XP_011391629.1	37-195,
Puccinia graminis	10539317	XP_003324729.2	24-192,
Batrachochytrium dendrobatidis	18241574	XP_006678309.1	8-170,
Encephalitozoon intestinalis	9698268	XP_003073440.1	2-144,
Entamoeba histolytica	3406846	XP_652536.1	9-180,
Acytostelium subglobosum	24527028	XP_012748565.1	33-197,
Dictyostelium discoideum	8619511	XP_644082.1	26-187,
Polysphondylium pallidum	31362653	XP_020432459.1	33-197,
Trypanosoma brucei	23861815	XP_011773986.1	3-171,
Leishmania major	5653587	XP_001684652.1	32-200,
Naegleria gruberi	8861763	XP_002680317.1	25-186,
Trichomonas vaginalis	4770184	XP_001324446.1	3-156,
Giardia lamblia	5696929	XP_001704078.1	2-168,
Plasmodium falciparum	810806	XP_001347930.1	2-160,
Theileria parva	3503121	XP_766467.1	11-170,
Babesia bovis	5478983	XP_001610749.1	11-173,
Toxoplasma gondii	7900847	XP_002369902.1	25-212,
Cryptosporidium hominis	3413116	XP_665358.1	10-168,
Paramecium tetraurelia
Tetrahymena thermophila	7833515	XP_001011682.1	29-208,
Phytophthora infestans	9466254	XP_002906015.1	12-166,
Phaeodactylum tricornutum
Thalassiosira pseudonana	7447349	XP_002297333.1	132-286,
Bigelowiella natans		jgi|Bigna1|146013|aug1.107_g20721	6-168,
Cyanophora paradoxa		ConsensusfromContig39528-snap_masked-ConsensusfromContig39528-abinit-gene-0.2-mRNA-1:cds:8781/1010-1051:0:+	23-164,
Chondrus crispus	17326306	XP_005718572.1	9-162,
Cyanidioschyzon merolae	16997562	XP_005539057.1	5-196,
Chlamydomonas reinhardtii	5715202	XP_001689510.1	62-86,
Volvox carteri	9628390	XP_002952055.1	33-194,
Physcomitrella patens	5939086	XP_001775921.1	16-182,
Physcomitrella patens	5938444	XP_001775247.1	1-65,
Marchantia polymorpha		gi|1026764598|gb|OAE25402.1|	25-180,
Amborella trichopoda	18434756	XP_006844882.1	1-163,
Oryza sativa	4337459	NP_001054315.1	15-178,
Zea mays	100192946	NP_001131598.1	14-178,
Zea mays	103634879	XP_008655683.1	13-174,
Arabidopsis thaliana	818377	NP_565878.1	10-173,
Glycine max	100500145	XP_003549765.1	8-172,
Glycine max	100527796	XP_003542685.1	10-174,

## Sheet: Mps3
Organism	GeneID	Proteinacc	Sad1_UNC	MRP	Others
Caenorhabditis elegans	181480	NP_001024707.1	971-1108,
Caenorhabditis elegans	179802	NP_506281.1	302-442,
Drosophila melanogaster	35594	NP_001260738.1	827-962,
Drosophila melanogaster	34581	NP_609510.2	146-275,
Anopheles gambiae	1269858	XP_308510.4	526-662,
Ciona intestinalis	100180280	XP_002130000.1	712-847,
Danio rerio	796761	XP_001919691.1	442-574,
Danio rerio	553188	NP_001018145.2	860-994,	85-455,
Danio rerio	751759	XP_009304799.1	665-799,	52-274,
Takifugu rubripes	105417877	XP_011612855.1	636-770,
Takifugu rubripes	101068064	XP_011602239.1	860-994,	16-429,
Takifugu rubripes	101072075	XP_011616139.1	332-465,
Anolis carolinensis	100554232	XP_003221058.1	578-714,
Anolis carolinensis	100552827	XP_008123734.1	185-283,
Anolis carolinensis	100566393	XP_008118559.1	304-437,
Anolis carolinensis	103281740	XP_008122088.1	78-210,
Anolis carolinensis	103279317	XP_008112058.1	78-210,
Anolis carolinensis	103281150	XP_008120305.1	234-366,
Anolis carolinensis	103279320	XP_008112065.1	4-137,
Anolis carolinensis	103280282	XP_008116987.1	4-98,
Gallus gallus	416449	XP_414757.3	771-904,	67-406,
Gallus gallus	428505	XP_426059.4	110-245,
Ornithorhynchus anatinus	100080618	XP_007654183.1	730-864,	62-358,
Ornithorhynchus anatinus	100084574	XP_007662837.1	85-216,
Ornithorhynchus anatinus	100075480	XP_007659855.1	220-354,
Monodelphis domestica	100021066	XP_007498365.1	628-762,	62-259,
Monodelphis domestica	100013242	XP_001367639.2	536-670,
Monodelphis domestica	100030253	XP_007500484.1	191-325,
Monodelphis domestica	100032496	XP_007474309.1	241-374,
Canis lupus familiaris	481250	XP_013972829.1	588-722,
Canis lupus familiaris	480806	XP_005621274.1	623-757,	62-257,
Canis lupus familiaris	480765	XP_537884.4	220-354,
Canis lupus familiaris	485833	XP_013962372.1	255-387,
Canis lupus familiaris	485854	XP_013962411.1	249-382,
Sus scrofa	100521622	XP_013843648.1	593-727,
Sus scrofa	100621243	XP_013843126.1	203-337,
Sus scrofa	100737805	XP_013843116.1	779-913,	60-410,
Sus scrofa	100627860	XP_013846534.1	167-301,
Sus scrofa	100156284	NP_001171381.1	234-366,
Sus scrofa	100523033	XP_013840788.1	249-382,
Mus musculus	223697	NP_919323.2	563-697,
Mus musculus	77053	NP_001243047.1	621-755,	63-259,
Mus musculus	194974	NP_808244.1	122-256,
Mus musculus	76407	XP_006500438.1	115-247,
Mus musculus	245865	XP_006499603.1	214-347,
Pan troglodytes	472263	NP_001267341.1	615-750,	62-259,
Pan troglodytes	107966333	XP_009451318.1	223-357,
Pan troglodytes	469915	XP_525300.2	231-363,
Pan troglodytes	458207	XP_514609.2	291-424,
Homo sapiens	25777	XP_011528406.1	535-669,
Homo sapiens	23353	NP_001165415.1	545-680,	62-152,151-189,
Homo sapiens	256979	NP_001271279.1	207-341,
Homo sapiens	140732	XP_011526877.1	141-273,
Homo sapiens	6676	XP_011527311.1	247-380,
Strongylocentrotus purpuratus	586381	XP_011664924.1	832-965,
Amphimedon queenslandica	100633072	XP_011404633.1	508-615,		1138-1327,1431-1562,1562-1599,
Arthroderma otae	9224861	XP_002847415.1	439-509,529-598,
Aspergillus nidulans	2870569	XP_664472.1	539-608,
Neosartorya fischeri	4586025	XP_001259369.1	669-737,
Leptosphaeria maculans	13284670	XP_003837295.1	617-770,
Parastagonospora nodorum	5981164	XP_001804241.1	587-741,
Botrytis cinerea	5430770	XP_001550263.1	575-746,
Sclerotinia sclerotiorum	5486705	XP_001590585.1	574-745,
Chaetomium globosum	4391716	XP_001223218.1	890 - 1043 (CDsearch)
Thielavia terrestris	11519406	XP_003657055.1	348 - 494 (CDsearch)
Neurospora crassa	3873648	XP_957517.1	840-925,
Tuber melanosporum	9182159	XP_002841542.1	313-418,401-484,
Saccharomyces cerevisiae	853434	NP_012515.4	427 - 616 (Interpro)
Candida glabrata	2888181	XP_446659.1	467 - 599 (CDsearch)
Zygosaccharomyces rouxii	8206335	XP_002498522.1	455-611,
Kluyveromyces lactis	2895372	XP_456087.1	442-587,
Schizosaccharomyces pombe	2539914	NP_595947.2	354-487,
Agaricus bisporus	18080448	XP_006459434.1	783-880,877-949,
Agaricus bisporus	18076955	XP_006460510.1	263-350,
Agaricus bisporus	18076401	XP_006454206.1	175-262,
Schizophyllum commune	9596692	XP_003027126.1	610-695,708-779,
Trametes versicolor	19409702	XP_008039598.1	765-860,868-939,
Trametes versicolor	19408156	XP_008040795.1	67-158,137-235,
Trametes versicolor	19407004	XP_008033292.1	76-159,150-239,
Trametes versicolor	19408136	XP_008039909.1	129-212,229-294,
Auricularia delicata	18862824	XP_007337395.1	780-880,890-961,
Cryptococcus neoformans	23887246	XP_012047451.1	745-900,
Ustilago maydis
Puccinia graminis	10535111	XP_003338160.2	172-306,
Puccinia graminis	10538630	XP_003331989.2	990-1090,1105-1149,
Puccinia graminis	10535572	XP_003338364.2	165-252,
Puccinia graminis	10538503	XP_003336927.1	152-285,
Puccinia graminis	10544526	XP_003327243.2	148-260,
Batrachochytrium dendrobatidis	18243711	XP_006680455.1	993-1084,1078-1154,
Encephalitozoon intestinalis	9699716	XP_003074007.1	141-264,
Entamoeba histolytica
Acytostelium subglobosum	24524338	XP_012751355.1	528-640,
Dictyostelium discoideum	8618603	XP_644924.1	713-859,
Polysphondylium pallidum	31358192	XP_020435720.1	490-618,
Trypanosoma brucei
Leishmania major
Naegleria gruberi	8851778	XP_002675222.1	370-499,		505-591,
Trichomonas vaginalis
Giardia lamblia
Plasmodium falciparum	811199	XP_001350555.1	774-878,879-947,
Theileria parva
Babesia bovis
Toxoplasma gondii	7898027	XP_018635057.1	601-688,723-787,
Cryptosporidium hominis
Paramecium tetraurelia
Tetrahymena thermophila
Phytophthora infestans	9463884	XP_002997929.1	516-653,
Phaeodactylum tricornutum	7196808	XP_002176840.1	274-388,400-447,
Phaeodactylum tricornutum	7204743	XP_002185953.1	553-693,
Thalassiosira pseudonana	7448776	XP_002288849.1	797-925,
Thalassiosira pseudonana	7443985	XP_002294304.1	740-783,
Bigelowiella natans		jgi|Bigna1|89433|estExt_fgenesh1_pg.C_490068	446-579,
Bigelowiella natans		jgi|Bigna1|64854|fgenesh1_kg.87_#_7_#_8362_0_CFAO2160.g1_CFAO_EXTA	5-142,
Bigelowiella natans		jgi|Bigna1|84919|estExt_fgenesh1_pg.C_10366	479-612,
Cyanophora paradoxa
Chondrus crispus
Cyanidioschyzon merolae
Chlamydomonas reinhardtii
Volvox carteri
Physcomitrella patens	5921316	XP_001758231.1	152-295,
Physcomitrella patens	5939702	XP_001776531.1	146-288,
Marchantia polymorpha		gi|1026765890|gb|OAE26519.1|	360-480,
Amborella trichopoda	18427091	XP_006836210.1	315-454,
Oryza sativa	4338258	XP_015640440.1	309-449
Oryza sativa	4324382	XP_015627709.1	303-444
Zea mays	100283381	XP_020408959.1	314-454,
Zea mays	100280181	NP_001146585.1	290-427,
Arabidopsis thaliana	830381	NP_196118.1	313-451,
Arabidopsis thaliana	820242	NP_566380.2	310-446,
Glycine max	100813866	XP_006598048.1	311-451,
Glycine max	100796587	XP_003542777.1	315-453,

## Sheet: Heh2_Src1
Organism	GeneID	Proteinacc	MSC	HeH	LEM	Others
Caenorhabditis elegans	175058	NP_496944.1	362-494,		3-42,
Drosophila melanogaster	37838	NP_611873.1	275-511,		5-43,
Anopheles gambiae	1269767	XP_001687932.1	568-783,		3-41,
Ciona intestinalis	100177646	XP_002120220.3	345-569,		5-42,
Danio rerio	558474	NP_001038329.1	444-679,		2-41,
Takifugu rubripes	101066514	XP_011611445.1	451-683,		2-41,
Anolis carolinensis	100563861	XP_008107940.1	325-574,		2-41,
Anolis carolinensis	100553511	XP_003221305.1	428-653,		3-42,
Gallus gallus	419907	XP_418032.2	450-707,		1-39,
Gallus gallus	417832	XP_416073.3	105-337,
Ornithorhynchus anatinus	100087011	XP_007663532.1	4-258,
Ornithorhynchus anatinus	100079476	XP_007664506.1	37-266,
Monodelphis domestica	100027652	XP_007483751.1	207-496,		49-88,
Canis lupus familiaris	608380	XP_013972589.1	337-568,
Canis lupus familiaris	607981	XP_849951.3	248-499,		1-39,
Sus scrofa	100511389	XP_005665949.1	266-519,		1-39,
Sus scrofa	100511508	XP_003126400.1	519-750,		8-47,
Mus musculus	380664	NP_001074662.2	527-757,		9-48,
Mus musculus	224640	NP_666187.2	251-503,		1-39,
Pan troglodytes	462621	XP_001171510.1	241-495,		1-39,
Pan troglodytes	452050	XP_509197.2	520-750,		8-47,
Homo sapiens	221496	NP_851853.1	241-495,		1-39,
Homo sapiens	23592	NP_001161086.1	518-749,		8-47,
Strongylocentrotus purpuratus	581609	XP_011673824.1	1-133,
Amphimedon queenslandica	105313351	XP_011405003.1	130-366,
Arthroderma otae	9223747	XP_002847142.1	337-644,	20-54,
Aspergillus nidulans	2873335	XP_661514.1	322-647,	14-48,
Neosartorya fischeri	4584484	XP_001257969.1	344-669,	14-48,
Leptosphaeria maculans	13289524	XP_003845790.1	307-637,	17-51,
Parastagonospora nodorum	5970057	XP_001793200.1	302-629,	17-51,
Botrytis cinerea	5427910	XP_001547445.1	8-336,
Botrytis cinerea	5425728	XP_001545274.1	190-518,
Sclerotinia sclerotiorum	5487131	XP_001591093.1	333-661,	14-48,
Chaetomium globosum	4386881	XP_001220003.1	317-677,	16-50,
Thielavia terrestris	11515049	XP_003652178.1	318-678,	16-50,
Neurospora crassa	3880172	XP_011393271.1	367-724,	16-50,
Tuber melanosporum	9188059	XP_002839012.1	328-644,	13-47,
Saccharomyces cerevisiae	854974	NP_013679.1	463-820,	14-48,
Saccharomyces cerevisiae	852069	NP_010746.1	328-662,	8-42,
Candida glabrata	2888226	XP_446683.1	437-790,	12-46,
Candida glabrata	2890463	XP_448498.1	277-609,	10-44,
Zygosaccharomyces rouxii	8204295	XP_002497032.1	381-754,	11-45,
Kluyveromyces lactis	2896983	XP_451612.1	421-778,	25-59,
Schizosaccharomyces pombe	2542544	NP_593673.1	325-668,	11-45,
Schizosaccharomyces pombe	2541585	NP_594910.1	467-837,	13-47,
Agaricus bisporus	18083734	XP_006458160.1	251-648,	23-57,
Schizophyllum commune	9595474	XP_003034950.1	240-639,	22-56,
Trametes versicolor	19417888	XP_008036465.1	389-826,	22-56,
Auricularia delicata
Cryptococcus neoformans	23885095	XP_012048954.1	422-792,	16-49,
Ustilago maydis	23561577	XP_011386144.1	390-762,	14-48,
Puccinia graminis	10532803	XP_003320307.2	555-924,	20-53,
Batrachochytrium dendrobatidis	18241164	XP_006677459.1	7-204,
Encephalitozoon intestinalis	9699737	XP_003074028.1	357-507,
Entamoeba histolytica
Acytostelium subglobosum	24517413	XP_012758131.1	505-807,
Dictyostelium discoideum	8629082	XP_629358.1	618-915,
Polysphondylium pallidum	31361971	XP_020432670.1	513-813,
Trypanosoma brucei
Leishmania major
Naegleria gruberi	8861312	XP_002679745.1	202-503,	19-50,
Trichomonas vaginalis	4757982	XP_001313092.1	104-339,
Trichomonas vaginalis	4744345	XP_001299627.1	50-284,
Giardia lamblia	5699529	XP_001706638.1	413-819,
Plasmodium falciparum
Theileria parva
Babesia bovis
Toxoplasma gondii	7897032	XP_018636563.1	280-433,
Cryptosporidium hominis	3414274	XP_668034.1	233-496,
Paramecium tetraurelia
Tetrahymena thermophila	7832545	XP_001007953.1	327-518 (CDsearch)
Phytophthora infestans	9471544	XP_002998524.1	49-375,
Phaeodactylum tricornutum	7195437	XP_002183765.1	510-636,
Thalassiosira pseudonana
Bigelowiella natans
Cyanophora paradoxa		ConsensusfromContig37559-maker-ConsensusfromContig37559-snap-gene-0.0-mRNA-1:cds:7760/4479-4500:0:+	185-414,
Chondrus crispus
Cyanidioschyzon merolae	16996183	XP_005537895.1	727-1096,
Chlamydomonas reinhardtii
Volvox carteri
Physcomitrella patens	5916003	XP_001752888.1	70-187,144-334,
Marchantia polymorpha		gi|1026761813|gb|OAE23192.1|	72-419,			408-485,
Amborella trichopoda	18429698	XP_011621759.2	75-361,
Oryza sativa	9266989	XP_015627899.1	36-327
Zea mays	100276289	NP_001143585.1	41-323,
Arabidopsis thaliana	834699	NP_199468.5	56-345,
Glycine max	100779650	XP_003516643.1	59-333,
Glycine max	100784375	XP_003538768.1	61-338,

## Sheet: Nur1
Organism	GeneID	Proteinacc	DUF2418	Others
Caenorhabditis elegans
Drosophila melanogaster
Anopheles gambiae
Ciona intestinalis
Danio rerio
Takifugu rubripes
Anolis carolinensis
Gallus gallus
Ornithorhynchus anatinus
Monodelphis domestica
Canis lupus familiaris
Sus scrofa
Mus musculus
Pan troglodytes
Homo sapiens
Strongylocentrotus purpuratus
Amphimedon queenslandica
Arthroderma otae	9223227	XP_002849290.1	164-268,
Aspergillus nidulans	2870767	XP_663485.1	164-268,
Neosartorya fischeri	4587159	XP_001260601.1	164-268,
Leptosphaeria maculans	13284075	XP_003834244.1	164-268,
Parastagonospora nodorum	5979684	XP_001802773.1	152-256,
Botrytis cinerea	5438935	XP_001558325.1	1-49,
Sclerotinia sclerotiorum
Chaetomium globosum	4392947	XP_001224095.1	137-241,
Thielavia terrestris	11515271	XP_003653393.1	167-271,
Neurospora crassa	3873617	XP_957463.1	168-272,
Tuber melanosporum	9183130	XP_002838607.1	180-299,
Saccharomyces cerevisiae	851469	NP_010194.1	228-319,
Candida glabrata	2890830	XP_449085.1	198-292,
Zygosaccharomyces rouxii	8201693	XP_002494712.1	231-325,
Kluyveromyces lactis	2895974	XP_455407.1	236-330,
Schizosaccharomyces pombe	2539375	NP_587827.1	146-239,
Agaricus bisporus	18081479	XP_006458121.1	270-365,
Schizophyllum commune	9587397	XP_003035747.1	146-241,
Trametes versicolor	19418517	XP_008036573.1	292-387,
Auricularia delicata	18863939	XP_007347737.1	254-352,
Cryptococcus neoformans	23887068	XP_012051348.1	350-445,
Ustilago maydis	23562581	XP_011387635.1	291-391,
Puccinia graminis	10530811	XP_003323409.2	306-402,
Batrachochytrium dendrobatidis	18240410	XP_006676771.1	224-318,
Encephalitozoon intestinalis
Entamoeba histolytica
Acytostelium subglobosum	24522413	XP_012752947.1	274-365,
Dictyostelium discoideum	8621567	XP_642362.1	381-474,
Dictyostelium discoideum	8626790	XP_002649115.1	427-523,
Polysphondylium pallidum	31360842	XP_020433491.1	355-461,
Trypanosoma brucei
Leishmania major
Naegleria gruberi
Trichomonas vaginalis
Giardia lamblia
Plasmodium falciparum
Theileria parva
Babesia bovis
Toxoplasma gondii
Cryptosporidium hominis
Paramecium tetraurelia
Tetrahymena thermophila
Phytophthora infestans
Phaeodactylum tricornutum
Thalassiosira pseudonana
Bigelowiella natans
Cyanophora paradoxa		ConsensusfromContig8287-snap_masked-ConsensusfromContig8287-abinit-gene-0.4-mRNA-1:cds:1715/6116-6282:1:-	154-229,
Chondrus crispus
Cyanidioschyzon merolae
Chlamydomonas reinhardtii
Volvox carteri
Physcomitrella patens
Marchantia polymorpha
Amborella trichopoda
Oryza sativa
Zea mays
Arabidopsis thaliana
Glycine max

## Sheet: Esc1
Organism	GeneID	Proteinacc
Caenorhabditis elegans
Drosophila melanogaster
Anopheles gambiae
Ciona intestinalis
Danio rerio
Takifugu rubripes
Anolis carolinensis
Gallus gallus
Ornithorhynchus anatinus
Monodelphis domestica
Canis lupus familiaris
Sus scrofa
Mus musculus
Pan troglodytes
Homo sapiens
Strongylocentrotus purpuratus
Amphimedon queenslandica
Arthroderma otae
Aspergillus nidulans
Neosartorya fischeri
Leptosphaeria maculans
Parastagonospora nodorum
Botrytis cinerea
Sclerotinia sclerotiorum
Chaetomium globosum
Thielavia terrestris
Neurospora crassa
Tuber melanosporum
Saccharomyces cerevisiae	855259	NP_013946.1
Candida glabrata	2887924	XP_446143.1
Zygosaccharomyces rouxii	8201558	XP_002494635.1
Kluyveromyces lactis	2892279	XP_452515.1
Schizosaccharomyces pombe
Agaricus bisporus
Schizophyllum commune
Trametes versicolor
Auricularia delicata
Cryptococcus neoformans
Ustilago maydis
Puccinia graminis
Batrachochytrium dendrobatidis
Encephalitozoon intestinalis
Entamoeba histolytica
Acytostelium subglobosum
Dictyostelium discoideum
Polysphondylium pallidum
Trypanosoma brucei
Leishmania major
Naegleria gruberi
Trichomonas vaginalis
Giardia lamblia
Plasmodium falciparum
Theileria parva
Babesia bovis
Toxoplasma gondii
Cryptosporidium hominis
Paramecium tetraurelia
Tetrahymena thermophila
Phytophthora infestans
Phaeodactylum tricornutum
Thalassiosira pseudonana
Bigelowiella natans
Cyanophora paradoxa
Chondrus crispus
Cyanidioschyzon merolae
Chlamydomonas reinhardtii
Volvox carteri
Physcomitrella patens
Marchantia polymorpha
Amborella trichopoda
Oryza sativa
Zea mays
Arabidopsis thaliana
Glycine max

## Sheet: Hmg1_Hmg2
Organism	GeneID	Proteinacc	HPIH	Sterol-sensing	HMG-CoA_red	Patched	Others
Caenorhabditis elegans	176047	NP_498626.2			127-500,
Drosophila melanogaster	42803	NP_732900.1		130-277,	517-897,	98-384,
Anopheles gambiae	1269263	XP_307890.5		99-244,	488-868,
Ciona intestinalis	100187175	XP_002131486.1		85-234,	414-806,
Danio rerio	559054	XP_005165572.1		85-234,	487-867,	56-282,
Danio rerio	541479	NP_001014314.1		86-235,	449-829,	56-291,
Takifugu rubripes	101066905	XP_003974515.1		85-235,	489-869,	53-369,
Takifugu rubripes	101078757	XP_011603017.1		84-232,	472-852,	56-282,
Anolis carolinensis	100555648	XP_003216303.1		85-235,	484-864,	56-349,
Gallus gallus	395145	NP_989816.2		85-234,	485-865,	56-334,
Ornithorhynchus anatinus	100086613	XP_007661894.1		86-235,	491-774,	56-345,
Monodelphis domestica	100014439	XP_001368743.1		85-234,	487-867,	56-339,
Canis lupus familiaris	479182	XP_536323.3		101-250,	507-887,	72-359,
Sus scrofa	100144446	NP_001116460.1		85-234,	490-868,	56-339,
Mus musculus	15357	NP_032281.2		85-234,	490-870,	56-342,
Pan troglodytes	471516	XP_009447288.1		85-234,	491-871,	56-339,
Homo sapiens	3156	NP_000850.1		85-234,	491-871,	56-339,
Strongylocentrotus purpuratus	373355	NP_999724.1		86-235,	507-887,	56-287,
Amphimedon queenslandica	100635846	XP_003382388.2		56-204,	474-855,	22-259,	42-233,334-510,
Amphimedon queenslandica	100640450	XP_011403190.1			531-914,
Arthroderma otae	9227213	XP_002845802.1	26-173,	244-416,	708-1092,	226-480,
Arthroderma otae	9223384	XP_002849525.1			238-621,
Aspergillus nidulans	2873236	XP_661421.1	25-186,	274-437,	714-1098,	241-507,
Aspergillus nidulans	2875220	XP_659197.1			319-702,
Neosartorya fischeri	4592470	XP_001265930.1	26-178,	266-431,	719-1103,	234-497,
Neosartorya fischeri	4591133	XP_001264646.1	22-173,	253-413,	672-1055,
Neosartorya fischeri	4590618	XP_001264202.1			213-596,
Leptosphaeria maculans	13288431	XP_003834814.1	397-544,	638-802,	1113-1497,	605-879,
Botrytis cinerea	5440590	XP_001559959.1	1-117,	216-385,	719-1103,	180-449,
Sclerotinia sclerotiorum	5489208	XP_001593096.1	29-178,	277-446,	778-1162,	242-511,
Chaetomium globosum	4388336	XP_001220531.1			7-305,
Thielavia terrestris	11519557	XP_003656898.1	28-176,	268-438,	760-1143,	235-502,	73-115,108-195,
Neurospora crassa	3880697	XP_964546.1	28-173,	264-435,	755-1138,	190-501,
Tuber melanosporum	9182696	XP_002840504.1	21-156,	235-398,	608-993,	203-519,
Saccharomyces cerevisiae	854900	NP_013636.1	9-161,	213-373,	645-1025,
Saccharomyces cerevisiae	851171	NP_013555.1	9-160,	212-371,	641-1021,
Candida glabrata	2890968	XP_449268.1	9-161,	214-373,	642-1022,
Zygosaccharomyces rouxii	8202746	XP_002495578.1	9-160,	212-370,	648-1028,
Kluyveromyces lactis	2897193	XP_451740.1	9-165,	217-377,	644-1024,
Schizosaccharomyces pombe	2538999	NP_588235.1		228-383,	643-1023,
Agaricus bisporus	18084424	XP_006463978.1		53-216,	602-982,
Schizophyllum commune	9590916	XP_003028889.1		138-232,	595-975,
Trametes versicolor	19408371	XP_008041304.1		250-412,	794-1174,	205-465,
Auricularia delicata	18846403	XP_007337478.1		251-387,	777-1157,
Cryptococcus neoformans	4936554	XP_774842.1		445-532,	873-1253,	293-608,
Ustilago maydis	23568095	XP_011389590.1		455-546,	995-1376,
Puccinia graminis	10529625	XP_003326671.2		53-213,	723-1105,	24-305,
Batrachochytrium dendrobatidis	18237203	XP_006680643.1		376-533,	805-1183,	161-532,
Encephalitozoon intestinalis	9699560	XP_003073854.2			7-393,
Entamoeba histolytica
Acytostelium subglobosum	24516236	XP_012758330.1			181-558,
Acytostelium subglobosum	24523853	XP_012751872.1			84-504,
Acytostelium subglobosum	24525641	XP_012750020.1			238-615,
Dictyostelium discoideum	8620599	XP_643058.1			85-504,
Dictyostelium discoideum	8617451	XP_646489.1			171-548,
Polysphondylium pallidum	31359088	XP_020435570.1			195-572,
Polysphondylium pallidum	31364479	XP_020430477.1			110-529,
Trypanosoma brucei	3658086	XP_845571.1			50-433,
Leishmania major	5653868	XP_001684927.1			50-429,
Naegleria gruberi	8853852	XP_002670914.1			161-545,
Naegleria gruberi	8861105	XP_002668160.1			1-318,
Trichomonas vaginalis
Giardia lamblia
Plasmodium falciparum
Theileria parva
Babesia bovis
Toxoplasma gondii
Cryptosporidium hominis
Paramecium tetraurelia
Tetrahymena thermophila
Phytophthora infestans
Phaeodactylum tricornutum	7199217	XP_002185302.1			2-362,
Thalassiosira pseudonana	7452268	XP_002289576.1			2-363,
Bigelowiella natans
Cyanophora paradoxa		ConsensusfromContig26118-snap_masked-ConsensusfromContig26118-abinit-gene-0.3-mRNA-1:cds:6298/2308-2377:0:-			188-344,372-627,
Chondrus crispus
Cyanidioschyzon merolae
Chlamydomonas reinhardtii
Volvox carteri
Physcomitrella patens	5914520	XP_001751461.1			178-555,
Physcomitrella patens	5934803	XP_001771547.1			181-558,
Physcomitrella patens	5926749	XP_001763417.1			160-538,
Marchantia polymorpha		gi|1026772229|gb|OAE31678.1|			180-559,
Amborella trichopoda	18439724	XP_006849945.1			177-488,
Oryza sativa	4347443	NP_001063541.1			189-566,
Oryza sativa	4346017	NP_001062221.1			32-409,
Oryza sativa	9272427	NP_001173136.1			1-226,
Zea mays	100280335	XP_008677153.1			181-558,
Zea mays	100191922	NP_001130818.1			181-558,
Zea mays	103627645	XP_008646164.1			149-526,
Zea mays	100383280	NP_001169411.1			47-345,
Zea mays	100274191	NP_001142036.1			1-283,
Zea mays	103644955	XP_008666319.1			182-313,
Zea mays	103633374	XP_020396827.1			2-41 (CDsearch)
Arabidopsis thaliana	816244	NP_179329.1			174-549,
Arabidopsis thaliana	843982	NP_177775.2			249-626,
Glycine max	100815480	XP_003547886.1			198-577,
Glycine max	100811237	XP_003534226.1			204-583,
Glycine max	100786956	XP_003517117.1			153-533,
Glycine max	100790033	XP_003537699.1			168-545,
Glycine max	100784330	XP_003519474.1			170-547,
Glycine max	100777317	XP_003545556.1			177-554,
Glycine max	100779932	XP_006605576.1			220-597,
Glycine max	106798663	XP_014630746.1			1-80,
Glycine max	102667591	XP_006596587.1			24-122,

## Sheet: Pct1
Organism	GeneID	Proteinacc	CTP_transf_like	Others
Caenorhabditis elegans	181021	NP_001033540.1	76-204,
Caenorhabditis elegans	353380	NP_871893.1	50-178,
Caenorhabditis elegans	185035	NP_493826.1	45-135,
Drosophila melanogaster	117353	NP_647621.1	209-337,
Drosophila melanogaster	38180	NP_647622.1	82-210,
Anopheles gambiae	1269296	XP_003436074.1	57-185,
Ciona intestinalis	100186551	XP_002130773.1	90-218,
Danio rerio	555725	NP_001032451.1	75-203,
Danio rerio	550327	NP_001017634.1	77-205,
Danio rerio	553770	NP_001018571.1	77-205,
Danio rerio	100001552	NP_001076415.1	54-182,
Takifugu rubripes	101065897	XP_011606103.1	54-182,
Takifugu rubripes	101062999	XP_003971327.1	73-201,
Takifugu rubripes	101068648	XP_003975731.1	78-206,
Anolis carolinensis	100562743	XP_008105542.1	65-193,
Anolis carolinensis	100560552	XP_003229397.1	80-208,
Anolis carolinensis	100553483	XP_003230703.2	65-150,
Gallus gallus	424915	XP_422725.3	198-326,
Gallus gallus	418594	XP_416793.4	56-206,
Ornithorhynchus anatinus	100088140	XP_001517894.2	74-202,
Monodelphis domestica	100010229	XP_007493467.1	47-175,
Monodelphis domestica	100021832	XP_007493927.1	82-210,
Canis lupus familiaris	491780	XP_005641268.1	59-187,
Canis lupus familiaris	478600	XP_005639655.1	80-208,
Sus scrofa	100152643	XP_005673564.1	42-170,
Sus scrofa	100512194	XP_013837801.1	63-191,
Mus musculus	236899	NP_808214.1	50-178,
Mus musculus	13026	NP_001156631.1	80-208,
Pan troglodytes	465542	XP_520980.3	62-190,
Pan troglodytes	471049	XP_526433.3	80-208,
Homo sapiens	9468	NP_004836.2	80-208,
Homo sapiens	5130	NP_005008.2	80-208,
Strongylocentrotus purpuratus	752968	XP_011660498.1	81-209,
Strongylocentrotus purpuratus	100892717	XP_011660508.1	3-101,	455-472,
Strongylocentrotus purpuratus	582687	XP_787725.4	366-533,	90-120,196-311,
Amphimedon queenslandica	100634219	XP_003383158.1	101-229,
Arthroderma otae	9224109	XP_002842674.1	162-290,
Aspergillus nidulans	2877136	XP_658961.1	153-281,
Neosartorya fischeri	4591707	XP_001264835.1	173-301,
Leptosphaeria maculans	13284791	XP_003835273.1	141-269,
Parastagonospora nodorum	5972660	XP_001795785.1	134-262,
Botrytis cinerea	5425754	XP_001545301.1	165-293,
Sclerotinia sclerotiorum	5486548	XP_001590426.1	162-272,
Chaetomium globosum
Thielavia terrestris	11515715	XP_003650871.1	169-297,
Neurospora crassa	3872691	XP_956553.1	195-323,
Tuber melanosporum	9182413	XP_002835165.1	144-272,
Saccharomyces cerevisiae	853116	NP_011718.1	107-235,
Candida glabrata	2886533	XP_445145.1	108-236,
Zygosaccharomyces rouxii	8206304	XP_002498493.1	119-247,
Kluyveromyces lactis	2893775	XP_454698.1	126-254,
Schizosaccharomyces pombe	2539176	NP_588548.2	105-233,
Agaricus bisporus	18084546	XP_006455757.1	202-330,
Schizophyllum commune	9592126	XP_003028356.1	80-215,
Schizophyllum commune	9595538	XP_003032666.1	90-237,
Trametes versicolor	19418690	XP_008040555.1	277-416,
Trametes versicolor	19410981	XP_008038886.1	87-239,
Auricularia delicata	18849283	XP_007350850.1	193-321,
Cryptococcus neoformans	23884232	XP_012046709.1	274-402,
Ustilago maydis	23561497	XP_011386063.1	519-647,
Puccinia graminis	10536821	XP_003323220.2	277-405,
Batrachochytrium dendrobatidis
Encephalitozoon intestinalis	9699547	XP_003073841.1	46-174,
Entamoeba histolytica
Acytostelium subglobosum	24522467	XP_012753001.1	59-187,
Dictyostelium discoideum	8627554	XP_635846.1	145-273,
Polysphondylium pallidum	31356449	XP_020437796.1	147-275,
Trypanosoma brucei	23864764	XP_011778710.1	356-481,	56-134,
Leishmania major	5651064	XP_001682542.1	442-567,	54-219,
Naegleria gruberi	8856642	XP_002676662.1	7-135,
Trichomonas vaginalis
Giardia lamblia
Plasmodium falciparum	813977	XP_001349902.1	36-182,621-767,
Theileria parva	3501450	XP_765394.1	13-150,286-428,
Babesia bovis	5478274	XP_001610042.1	10-148,323-448,
Toxoplasma gondii	7898517	XP_002371001.1	54-203,
Cryptosporidium hominis	3412108	XP_665462.1	1-141,
Paramecium tetraurelia	5039405	XP_001453620.1	11-139,
Paramecium tetraurelia	5026280	XP_001440495.1	11-139,
Tetrahymena thermophila	7823790	XP_001021465.1	19-147,
Phytophthora infestans	9478693	XP_002898492.1	78-210,
Phytophthora infestans	9478695	XP_002898494.1	1-86,
Phaeodactylum tricornutum	7198090	XP_002178614.1	391-521,
Thalassiosira pseudonana	7445968	XP_002291091.1	9-96,
Thalassiosira pseudonana	7451511	XP_002286794.1	409-539,
Bigelowiella natans
Cyanophora paradoxa		ConsensusfromContig40897-maker-ConsensusfromContig40897-snap-gene-0.0-mRNA-1:cds:9378/53-137:0:+	35-166,
Chondrus crispus
Cyanidioschyzon merolae
Chlamydomonas reinhardtii
Volvox carteri
Physcomitrella patens	5944164	XP_001780977.1	8-138,
Physcomitrella patens	5920956	XP_001757801.1	8-138,
Physcomitrella patens	5942105	XP_001778860.1	5-135,
Marchantia polymorpha		gi|1026768030|gb|OAE28237.1|	56-186,
Amborella trichopoda	18443859	XP_006854102.1	67-197,
Oryza sativa	4328455	NP_001046040.1	56-186,
Oryza sativa	4349510	NP_001065503.1	40-170,
Oryza sativa	4344725	NP_001061052.1	34-164,
Zea mays	100191152	NP_001130060.1	56-186,
Zea mays	100283945	NP_001150315.1	41-171,
Zea mays	100273724	NP_001141606.2	58-188,
Zea mays	103641255	XP_008662841.1	60-190,
Arabidopsis thaliana	817786	NP_180785.1	38-169,
Arabidopsis thaliana	827179	NP_193249.5	24-154,
Glycine max	100790615	XP_014621648.1	17-147,
Glycine max	100807840	NP_001242526.1	24-154,
Glycine max	100786249	XP_003533684.1	23-153,
Glycine max	100803699	XP_003545206.1	24-154,
Glycine max	100791886	NP_001240060.1	22-152,

## Sheet: Nem1
Organism	GeneID	Proteinacc	NIF	BRCT	PTCB-BRCT	FCP1_C	Others
Caenorhabditis elegans	185802	NP_001254124.1	58-227,
Drosophila melanogaster	33107	NP_001285515.1	58-227,
Drosophila melanogaster	35856	NP_610404.1	96-272,
Drosophila melanogaster	38401	NP_001246593.1	54-222,
Anopheles gambiae	1276892	XP_316299.1	61-230,
Ciona intestinalis	100178593	XP_002123407.1	73-244,
Danio rerio	492799	XP_005169106.1	66-235,
Danio rerio	492343	XP_005165199.1	63-232,
Takifugu rubripes	101066198	XP_011604964.1	63-232,
Anolis carolinensis	100567825	XP_003230103.2	218-387,
Gallus gallus
Ornithorhynchus anatinus
Monodelphis domestica	100015354	XP_001365399.1	62-231,
Canis lupus familiaris	607484	XP_848951.1	62-231,
Sus scrofa	100519213	XP_003131985.2	62-231,
Sus scrofa	100622241	XP_013836745.1	83-252,
Mus musculus	67181	NP_080293.1	62-231,
Pan troglodytes	455234	XP_511976.4	138-307,
Homo sapiens	23399	NP_056158.2	62-231,
Strongylocentrotus purpuratus	575922	XP_003730009.2	1-98,
Amphimedon queenslandica	100641299	XP_011404245.1	132-300,
Arthroderma otae	9226216	XP_002842660.1	325-505,
Aspergillus nidulans	2877123	XP_658947.1	322-502,
Neosartorya fischeri	4591855	XP_001264819.1	326-506,
Leptosphaeria maculans	13284099	XP_003835567.1	349-523,
Parastagonospora nodorum	5972238	XP_001795363.1	293-467,
Botrytis cinerea	5431364	XP_001550870.1	317-407,402-442,
Sclerotinia sclerotiorum	5484209	XP_001588094.1	318-490,
Chaetomium globosum	4394261	XP_001224663.1	333-510,
Thielavia terrestris	11523739	XP_003649915.1	337-513,
Neurospora crassa	3876823	XP_011394754.1	340-516,
Tuber melanosporum	9182371	XP_002835123.1	276-439,
Saccharomyces cerevisiae	856393	NP_011867.1	252-431,
Candida glabrata	2890215	XP_448353.1	272-449,
Zygosaccharomyces rouxii	8202178	XP_002495039.1	154-323,
Kluyveromyces lactis	2894151	XP_454792.1	176-360,
Schizosaccharomyces pombe	2541021	NP_596404.1	304-467,
Agaricus bisporus	18081926	XP_006460060.1	65-247,
Schizophyllum commune	9588133	XP_003038065.1	1-135,
Trametes versicolor	19410535	XP_008035413.1	280-457,
Auricularia delicata	18847958	XP_007343487.1	282-463,
Cryptococcus neoformans	23884918	XP_012049366.1	304-491,
Ustilago maydis	23564279	XP_011390431.1	725-920,
Puccinia graminis	10536021	XP_003322842.2	266-443,
Batrachochytrium dendrobatidis	18236912	XP_006682135.1	14-175,
Encephalitozoon intestinalis
Entamoeba histolytica
Acytostelium subglobosum	24516305	XP_012758399.1	147-308,
Dictyostelium discoideum	8625473	XP_637876.1	202-363,
Dictyostelium discoideum	8625472	XP_637875.1	172-333,
Polysphondylium pallidum	31360675	XP_020434072.1	85-246,
Trypanosoma brucei	23859073	XP_011772242.1	308-557,
Leishmania major	12981533	XP_003721765.1	311-417,553-613,
Naegleria gruberi	8859049	XP_002683148.1	135-302,
Trichomonas vaginalis	4752257	XP_001307451.1	72-235,
Trichomonas vaginalis	4748446	XP_001303686.1	72-235,
Giardia lamblia
Plasmodium falciparum
Theileria parva
Babesia bovis	5478070	XP_001609841.1	57-218,
Toxoplasma gondii	7894385	XP_018637397.1	76-207,379-472,
Cryptosporidium hominis
Paramecium tetraurelia	5035737	XP_001449952.1	260-423,
Paramecium tetraurelia	5018992	XP_001433207.1	42-204,
Paramecium tetraurelia	5029157	XP_001443372.1	220-382,
Paramecium tetraurelia	5028271	XP_001442486.1	243-406,
Paramecium tetraurelia	5044985	XP_001459200.1	243-406,
Paramecium tetraurelia	5038526	XP_001452741.1	243-406,
Paramecium tetraurelia	5047921	XP_001462136.1	334-498,
Paramecium tetraurelia	5016703	XP_001430919.1	72-235,
Paramecium tetraurelia	5040889	XP_001455104.1	145-304,
Paramecium tetraurelia	5042617	XP_001456832.1	242-405,
Paramecium tetraurelia	5044187	XP_001458402.1	242-405,
Paramecium tetraurelia	5017081	XP_001431297.1	171-325,
Paramecium tetraurelia	5041330	XP_001455545.1	250-413,
Paramecium tetraurelia	5014889	XP_001429105.1	172-326,
Paramecium tetraurelia	5021084	XP_001435299.1	236-399,
Paramecium tetraurelia	5028650	XP_001442865.1	219-373,
Paramecium tetraurelia	5038342	XP_001452557.1	160-316,
Paramecium tetraurelia	5028478	XP_001442693.1	168-324,
Paramecium tetraurelia	5041173	XP_001455388.1	229-392,
Paramecium tetraurelia	5026484	XP_001440699.1	96-233,
Paramecium tetraurelia	5028634	XP_001442849.1	94-231,
Paramecium tetraurelia	5029180	XP_001443395.1	94-219,
Tetrahymena thermophila	7846149	XP_001009046.2	743-907,
Tetrahymena thermophila	7826316	XP_001025196.1	241-404,
Tetrahymena thermophila	7844015	XP_001026967.2	823-987,
Phytophthora infestans
Phaeodactylum tricornutum
Thalassiosira pseudonana	7451474	XP_002286214.1	1-188,
Chondrus crispus
Cyanidioschyzon merolae
Chlamydomonas reinhardtii
Volvox carteri
Physcomitrella patens
Amborella trichopoda
Oryza sativa
Zea mays
Arabidopsis thaliana
Glycine max

[truncated: 30 more sheets: Spo7, Brr6_Brl1, Apq12, Ulp1, Ssm4, Rrt12, Gas1, Asi1_Asi3, Asi2, Cse1, Ntf2, Thp1, Pml39, Sec39, Pga2, Has1, Ptc7, Trm1, Jem1, Slp1 …]
