# Supplementary material for: Comparative genomics of nuclear envelope proteins
Source: BMC Genomics. 2018 Nov 16;19:823. doi: 10.1186/s12864-018-5218-4 (PMC6240307; doi:10.1186/s12864-018-5218-4)
Supplement: Supplementary file 3 — Localization status of conserved NE homologs. The sub-cellular localization data of the homologs of conserved NE proteins is shown in human (H. sapiens), mouse (M. musculus) and plant (A. thaliana) in separate sheets of the excel file. First column gives the conserved NE protein (yeast gene name), the second column lists the gene ID of the homolog of the respective protein found in the respective organism. The following columns give the taxonomy ID of the organism, the gene ID of the homolog (repeated), the gene ontology ID, kind of evidence, gene ontology term and the pubmed ID of the evidence. The rows with text highlighted in red and filled in yellow are the ones with experimental evidence, while those not filled with yellow are annotated as NE/ER although no direct experimental evidence is available. (XLSX 47 kb) [file 12864_2018_5218_MOESM3_ESM.xlsx]

## Sheet: Info
Additional File 3: Localization status of conserved NE homologs.
The sub-cellular localization data of the homologs of conserved NE proteins is shown in human (H. sapiens), mouse (M. musculus) and plant (A. thaliana) in separate sheets of the excel file. First column gives the conserved NE protein (yeast gene name), the second column lists the gene ID of the homolog of the respective protein found in the respective organism. The following columns give the taxo…

## Sheet: Human
Yeast gene name	Human-Homolog-GeneID	tax_id	GeneID	GO_ID	Evidence	Qualifier	GO_term	PubMed	Category
Nem1	23399	9606	23399	GO:0005635	IDA	-	nuclear envelope	17420445	Component
		9606	23399	GO:0005635	TAS	-	nuclear envelope	-	Component
		9606	23399	GO:0005737	IDA	-	cytoplasm	22134922	Component
		9606	23399	GO:0005789	IDA	-	endoplasmic reticulum membrane	17420445	Component
		9606	23399	GO:0016021	IEA	-	integral component of membrane	-	Component
		9606	23399	GO:0031965	IDA	-	nuclear membrane	22134922	Component
		9606	23399	GO:0071595	IDA	-	Nem1-Spo7 phosphatase complex	22134922	Component
Ulp1	29843	9606	29843	GO:0005634	IDA	-	nucleus	-	Component
		9606	29843	GO:0005654	TAS	-	nucleoplasm	-	Component
		9606	29843	GO:0005737	IEA	-	cytoplasm	-	Component
		9606	29843	GO:0005925	IDA	-	focal adhesion	-	Component
		9606	29843	GO:0031965	IDA	-	nuclear membrane	-	Component
Ulp1	59343	9606	59343	GO:0005643	IDA	-	nuclear pore	12192048	Component
		9606	59343	GO:0005654	TAS	-	nucleoplasm	-	Component
		9606	59343	GO:0016605	ISS	colocalizes_with	PML body	-	Component
		9606	59343	GO:0031410	IEA	-	cytoplasmic vesicle	-	Component
		9606	59343	GO:0031965	IEA	-	nuclear membrane	-	Component
Ulp1	205564	9606	205564	GO:0005634	IBA	-	nucleus	-	Component
		9606	205564	GO:0005634	IDA	-	nucleus	-	Component
		9606	205564	GO:0005654	TAS	-	nucleoplasm	-	Component
		9606	205564	GO:0005730	IDA	-	nucleolus	-	Component
		9606	205564	GO:0043231	IDA	-	intracellular membrane-bounded organelle	-	Component
Ulp1	26168	9606	26168	GO:0005634	IDA	-	nucleus	-	Component
		9606	26168	GO:0005654	TAS	-	nucleoplasm	-	Component
		9606	26168	GO:0005730	IDA	-	nucleolus	-	Component
		9606	26168	GO:0005737	IEA	-	cytoplasm	-	Component
		9606	26168	GO:0071339	IDA	-	MLL1 complex	15960975	Component
Ulp1	123228		123228
Has1	8886	9606	8886	GO:0005694	IDA	-	chromosome	20813266	Component
		9606	8886	GO:0005730	IDA	-	nucleolus	16963496	Component
		9606	8886	GO:0016020	IDA	-	membrane	19946888	Component
Has1	64794	9606	64794	GO:0005730	IDA	-	nucleolus	23019224	Component
		9606	64794	GO:0005794	IDA	-	Golgi apparatus	-	Component
		9606	64794	GO:0043231	IDA	-	intracellular membrane-bounded organelle	-	Component
Hmg1 & Hmg2	3156	9606	3156	GO:0005778	IDA	-	peroxisomal membrane	17180682	Component
		9606	3156	GO:0005783	IDA	-	endoplasmic reticulum	17180682	Component
		9606	3156	GO:0005789	TAS	-	endoplasmic reticulum membrane	2991281	Component
		9606	3156	GO:0016021	IEA	-	integral component of membrane	-	Component
Ptc7	160760	9606	160760	GO:0005739	IBA	-	mitochondrion	-	Component
Rrt12	8720	9606	8720	GO:0000139	TAS	-	Golgi membrane	-	Component
		9606	8720	GO:0005788	TAS	-	endoplasmic reticulum lumen	9809072	Component
		9606	8720	GO:0005789	IEA	-	endoplasmic reticulum membrane	-	Component
		9606	8720	GO:0005795	IEA	-	Golgi stack	-	Component
		9606	8720	GO:0016021	IEA	-	integral component of membrane	-	Component
Ssm4	10299	9606	10299	GO:0000835	IC	-	ER ubiquitin ligase complex	15673284	Component
		9606	10299	GO:0016020	IDA	-	membrane	19946888	Component
		9606	10299	GO:0016021	IDA	-	integral component of membrane	16373356	Component
		9606	10299	GO:0030176	IDA	-	integral component of endoplasmic reticulum membrane	15673284	Component
Ssm4	64844		64844
Ssm4	162333		162333
Ssm4	55016	9606	55016	GO:0005764	IDA	-	lysosome	14722266	Component
		9606	55016	GO:0005765	ISS	-	lysosomal membrane	-	Component
		9606	55016	GO:0005768	IDA	-	endosome	14722266	Component
		9606	55016	GO:0005789	ISS	-	endoplasmic reticulum membrane	-	Component
		9606	55016	GO:0005886	IDA	-	plasma membrane	19117940	Component
		9606	55016	GO:0016021	IEA	-	integral component of membrane	-	Component
		9606	55016	GO:0030659	IEA	-	cytoplasmic vesicle membrane	-	Component
		9606	55016	GO:0031901	IDA	-	early endosome membrane	19117940	Component
		9606	55016	GO:0031902	IDA	-	late endosome membrane	19117940	Component
		9606	55016	GO:0032588	ISS	-	trans-Golgi network membrane	-	Component
Ssm4	220972	9606	220972	GO:0005764	IDA	-	lysosome	14722266	Component
		9606	220972	GO:0005765	IEA	-	lysosomal membrane	-	Component
		9606	220972	GO:0005768	IDA	-	endosome	14722266	Component
		9606	220972	GO:0016021	IEA	-	integral component of membrane	-	Component
		9606	220972	GO:0030659	IEA	-	cytoplasmic vesicle membrane	-	Component
		9606	220972	GO:0031901	IEA	-	early endosome membrane	-	Component
Ssm4	115123	9606	115123	GO:0005764	IDA	-	lysosome	14722266	Component
		9606	115123	GO:0005768	IDA	-	endosome	14722266	Component
		9606	115123	GO:0016021	IEA	-	integral component of membrane	-	Component
		9606	115123	GO:0030659	IEA	-	cytoplasmic vesicle membrane	-	Component
		9606	115123	GO:0031901	IEA	-	early endosome membrane	-	Component
Ssm4	51257	9606	51257	GO:0005765	IEA	-	lysosomal membrane	-	Component
		9606	51257	GO:0005783	IDA	-	endoplasmic reticulum	14722266	Component
		9606	51257	GO:0005789	IEA	-	endoplasmic reticulum membrane	-	Component
		9606	51257	GO:0010008	IEA	-	endosome membrane	-	Component
		9606	51257	GO:0016021	IEA	-	integral component of membrane	-	Component
		9606	51257	GO:0031410	IDA	-	cytoplasmic vesicle	14722266	Component
Ssm4	57574	9606	57574	GO:0000139	IEA	-	Golgi membrane	-	Component
		9606	57574	GO:0005795	IDA	-	Golgi stack	14722266	Component
		9606	57574	GO:0005802	IDA	-	trans-Golgi network	14722266	Component
		9606	57574	GO:0016021	IEA	-	integral component of membrane	-	Component
Ssm4	92979	9606	92979	GO:0000139	IEA	-	Golgi membrane	-	Component
		9606	92979	GO:0005765	IEA	-	lysosomal membrane	-	Component
		9606	92979	GO:0005795	IDA	-	Golgi stack	14722266	Component
		9606	92979	GO:0005802	IDA	-	trans-Golgi network	14722266	Component
		9606	92979	GO:0016021	IEA	-	integral component of membrane	-	Component
Ssm4	441061	9606	441061	GO:0016021	IEA	-	integral component of membrane	-	Component
		9606	441061	GO:0030659	IEA	-	cytoplasmic vesicle membrane	-	Component
Trm1	55621	9606	55621	GO:0005634	IBA	-	nucleus	-	Component
		9606	55621	GO:0005654	TAS	-	nucleoplasm	-	Component
		9606	55621	GO:0005739	IBA	-	mitochondrion	-	Component
Pct1	9468	9606	9468	GO:0005737	TAS	-	cytoplasm	9593753	Component
		9606	9468	GO:0005789	TAS	-	endoplasmic reticulum membrane	-	Component
Pct1	5130	9606	5130	GO:0005635	IEA	-	nuclear envelope	-	Component
		9606	5130	GO:0005789	ISS	-	endoplasmic reticulum membrane	-	Component
		9606	5130	GO:0005789	TAS	-	endoplasmic reticulum membrane	-	Component
		9606	5130	GO:0005829	IEA	-	cytosol	-	Component
		9606	5130	GO:0005886	IEA	-	plasma membrane	-	Component
		9606	5130	GO:0042587	ISS	-	glycogen granule	-	Component
Cse1	1434	9606	1434	GO:0005634	TAS	-	nucleus	9323134	Component
		9606	1434	GO:0005635	IBA	-	nuclear envelope	-	Component
		9606	1434	GO:0005654	IDA	-	nucleoplasm	-	Component
		9606	1434	GO:0005737	IDA	-	cytoplasm	-	Component
		9606	1434	GO:0005829	IBA	-	cytosol	-	Component
		9606	1434	GO:0016020	IDA	-	membrane	19946888	Component
		9606	1434	GO:0070062	IDA	-	extracellular exosome	19056867|20458337	Component
Ntf2	10204	9606	10204	GO:0005640	IEA	-	nuclear outer membrane	-	Component
		9606	10204	GO:0005654	IDA	-	nucleoplasm	10679025	Component
		9606	10204	GO:0005829	IDA	-	cytosol	7744965|10679025	Component
		9606	10204	GO:0031965	ISS	-	nuclear membrane	-	Component
		9606	10204	GO:0044613	IEA	-	nuclear pore central transport channel	-	Component
		9606	10204	GO:0070062	IDA	-	extracellular exosome	20458337|23376485|23533145	Component
Jem1	548645	9606	548645	GO:0016021	IEA	-	integral component of membrane	-	Component
Jem1	120526	9606	120526	GO:0005737	IEA	-	cytoplasm	-	Component
		9606	120526	GO:0005856	IEA	-	cytoskeleton	-	Component
Thp1	55795	9606	55795	GO:0005575	ND	-	cellular_component	-	Component
Pml39	51530	9606	51530	GO:0005634	IBA	-	nucleus	-	Component
		9606	51530	GO:0005634	IDA	-	nucleus	-	Component
		9606	51530	GO:0031965	IDA	-	nuclear membrane	-	Component
Heh2 & Src1	23592	9606	23592	GO:0005637	IDA	-	nuclear inner membrane	15647271	Component
		9606	23592	GO:0005639	IEA	-	integral component of nuclear inner membrane	-	Component
		9606	23592	GO:0016020	TAS	-	membrane	10671519	Component
		9606	23592	GO:0016021	IDA	-	integral component of membrane	10671519	Component
Heh2 & Src1	221496	9606	221496	GO:0005639	IDA	-	integral component of nuclear inner membrane	16339967	Component
		9606	221496	GO:0016020	IDA	-	membrane	19946888	Component
		9606	221496	GO:0031965	IDA	-	nuclear membrane	-	Component
Mps3	25777	9606	25777	GO:0000784	IEA	-	nuclear chromosome, telomeric region	-	Component
		9606	25777	GO:0000794	IEA	-	condensed nuclear chromosome	-	Component
		9606	25777	GO:0005635	IDA	-	nuclear envelope	16380439|19933576	Component
		9606	25777	GO:0005635	TAS	-	nuclear envelope	10375507	Component
		9606	25777	GO:0005639	IEA	-	integral component of nuclear inner membrane	-	Component
		9606	25777	GO:0010008	IEA	-	endosome membrane	-	Component
		9606	25777	GO:0031965	IDA	-	nuclear membrane	-	Component
		9606	25777	GO:0034993	IDA	-	LINC complex	18396275	Component
Mps3	23353	9606	23353	GO:0002080	IEA	-	acrosomal membrane	-	Component
		9606	23353	GO:0005635	IDA	-	nuclear envelope	19933576	Component
		9606	23353	GO:0005639	IEA	-	integral component of nuclear inner membrane	-	Component
		9606	23353	GO:0031965	IDA	-	nuclear membrane	-	Component
		9606	23353	GO:0034993	IDA	-	LINC complex	18396275	Component
		9606	23353	GO:0043231	IDA	-	intracellular membrane-bounded organelle	-	Component
Mps3	256979	9606	256979	GO:0005635	IBA	-	nuclear envelope	-	Component
		9606	256979	GO:0016021	IEA	-	integral component of membrane	-	Component
		9606	256979	GO:0034993	IEA	-	LINC complex	-	Component
Mps3	140732	9606	140732	GO:0005575	ND	-	cellular_component	-	Component
		9606	140732	GO:0005635	IBA	-	nuclear envelope	-	Component
		9606	140732	GO:0005637	IEA	-	nuclear inner membrane	-	Component
		9606	140732	GO:0016021	IEA	-	integral component of membrane	-	Component
Mps3	6676	9606	6676	GO:0005635	IBA	-	nuclear envelope	-	Component
		9606	6676	GO:0005737	IEA	-	cytoplasm	-	Component
		9606	6676	GO:0005856	IEA	-	cytoskeleton	-	Component
		9606	6676	GO:0016021	IEA	-	integral component of membrane	-	Component
		9606	6676	GO:0031514	IEA	-	motile cilium	-	Component
Rrs1	23212	9606	23212	GO:0000794	IDA	-	condensed nuclear chromosome	19465021	Component
		9606	23212	GO:0005634	IDA	-	nucleus	-	Component
		9606	23212	GO:0005730	IDA	-	nucleolus	19465021	Component
		9606	23212	GO:0005783	IEA	-	endoplasmic reticulum	-	Component
		9606	23212	GO:0030687	IBA	-	preribosome, large subunit precursor	-	Component
Ebp2	10969	9606	10969	GO:0005634	IDA	-	nucleus	-	Component
		9606	10969	GO:0005730	IBA	-	nucleolus	-	Component
		9606	10969	GO:0005730	IDA	-	nucleolus	-	Component
		9606	10969	GO:0030687	IBA	-	preribosome, large subunit precursor	-	Component
		9606	10969	GO:0034399	IBA	-	nuclear periphery	-	Component
Slp1	51430	9606	51430	GO:0005791	ISS	-	rough endoplasmic reticulum	-	Component
		9606	51430	GO:0016020	ISS	-	membrane	-	Component
		9606	51430	GO:0016021	IEA	-	integral component of membrane	-	Component
		9606	51430	GO:0030867	IEA	-	rough endoplasmic reticulum membrane	-	Component

## Sheet: Mouse
Yeast gene name	Mouse-Homolog-GeneID	tax_id	GeneID	GO_ID	Evidence	Qualifier	GO_term	PubMed	Category
Nem1	67181	10090	67181	GO:0005634	IDA	-	nucleus	23469192	Component
		10090	67181	GO:0005635	ISO	-	nuclear envelope	-	Component
		10090	67181	GO:0005737	IDA	-	cytoplasm	23469192	Component
		10090	67181	GO:0005737	ISO	-	cytoplasm	-	Component
		10090	67181	GO:0005783	IEA	-	endoplasmic reticulum	-	Component
		10090	67181	GO:0005789	ISO	-	endoplasmic reticulum membrane	-	Component
		10090	67181	GO:0016020	IEA	-	membrane	-	Component
		10090	67181	GO:0016021	IEA	-	integral component of membrane	-	Component
		10090	67181	GO:0031965	ISO	-	nuclear membrane	-	Component
		10090	67181	GO:0071595	ISO	-	Nem1-Spo7 phosphatase complex	-	Component
Ulp1	223870	10090	223870	GO:0005634	IBA	-	nucleus	-	Component
		10090	223870	GO:0005634	ISO	-	nucleus	-	Component
		10090	223870	GO:0005737	IEA	-	cytoplasm	-	Component
		10090	223870	GO:0005925	ISO	-	focal adhesion	-	Component
		10090	223870	GO:0031965	ISO	-	nuclear membrane	-	Component
Ulp1	102641382		102641382
Ulp1	75826	10090	75826	GO:0005634	IDA	-	nucleus	21183956	Component
		10090	75826	GO:0005643	ISO	-	nuclear pore	-	Component
		10090	75826	GO:0005737	IDA	-	cytoplasm	21183956	Component
		10090	75826	GO:0016020	IEA	-	membrane	-	Component
		10090	75826	GO:0016604	IDA	-	nuclear body	20417598	Component
		10090	75826	GO:0016605	IDA	colocalizes_with	PML body	12419228	Component
		10090	75826	GO:0031410	IDA	-	cytoplasmic vesicle	21183956	Component
Ulp1	231201	10090	231201	GO:0005634	IBA	-	nucleus	-	Component
Ulp1	408191	10090	408191	GO:0005634	IBA	-	nucleus	-	Component
Ulp1	408192	10090	408192	GO:0005575	ND	-	cellular_component	-	Component
Ulp1	114671	10090	114671	GO:0005634	IBA	-	nucleus	-	Component
Ulp1	320213	10090	320213	GO:0005634	IBA	-	nucleus	-	Component
		10090	320213	GO:0005634	ISO	-	nucleus	-	Component
		10090	320213	GO:0005730	ISO	-	nucleolus	-	Component
		10090	320213	GO:0043231	ISO	-	intracellular membrane-bounded organelle	-	Component
Ulp1	80886	10090	80886	GO:0005634	ISO	-	nucleus	-	Component
		10090	80886	GO:0005730	IDA	-	nucleolus	11029585	Component
		10090	80886	GO:0005730	ISO	-	nucleolus	-	Component
		10090	80886	GO:0005737	IEA	-	cytoplasm	-	Component
		10090	80886	GO:0071339	ISO	-	MLL1 complex	-	Component
Ulp1	71599		71599
Has1	66942	10090	66942	GO:0005634	IEA	-	nucleus	-	Component
		10090	66942	GO:0005694	ISO	-	chromosome	-	Component
		10090	66942	GO:0005730	ISO	-	nucleolus	-	Component
		10090	66942	GO:0016020	ISO	-	membrane	-	Component
Has1	227674	10090	227674	GO:0005634	IEA	-	nucleus	-	Component
		10090	227674	GO:0005730	ISO	-	nucleolus	-	Component
		10090	227674	GO:0005794	ISO	-	Golgi apparatus	-	Component
		10090	227674	GO:0043231	ISO	-	intracellular membrane-bounded organelle	-	Component
Hmg1 & Hmg2	15357	10090	15357	GO:0005778	IBA	-	peroxisomal membrane	-	Component
		10090	15357	GO:0005778	ISO	-	peroxisomal membrane	-	Component
		10090	15357	GO:0005783	ISO	-	endoplasmic reticulum	-	Component
		10090	15357	GO:0005789	IBA	-	endoplasmic reticulum membrane	-	Component
		10090	15357	GO:0016020	IEA	-	membrane	-	Component
		10090	15357	GO:0016021	IEA	-	integral component of membrane	-	Component
		10090	15357	GO:0043231	ISO	-	intracellular membrane-bounded organelle	-	Component
Ptc7	320717	10090	320717	GO:0005739	IDA	-	mitochondrion	18614015	Component
Rrt12	56453	10090	56453	GO:0005783	IEA	-	endoplasmic reticulum	-	Component
		10090	56453	GO:0005794	ISO	-	Golgi apparatus	-	Component
		10090	56453	GO:0005795	IDA	-	Golgi stack	9990022	Component
		10090	56453	GO:0016020	IEA	-	membrane	-	Component
		10090	56453	GO:0016021	IEA	-	integral component of membrane	-	Component
Ssm4	223455	10090	223455	GO:0005783	IEA	-	endoplasmic reticulum	-	Component
		10090	223455	GO:0016020	ISO	-	membrane	-	Component
		10090	223455	GO:0016021	ISO	-	integral component of membrane	-	Component
		10090	223455	GO:0030176	IBA	-	integral component of endoplasmic reticulum membrane	-	Component
		10090	223455	GO:0030176	ISO	-	integral component of endoplasmic reticulum membrane	-	Component
Ssm4	57438	10090	57438	GO:0005575	ND	-	cellular_component	-	Component
Ssm4	632687	10090	632687	GO:0005575	ND	-	cellular_component	-	Component
Ssm4	72925	10090	72925	GO:0005764	ISO	-	lysosome	-	Component
		10090	72925	GO:0005765	IDA	-	lysosomal membrane	19880452	Component
		10090	72925	GO:0005768	ISO	-	endosome	-	Component
		10090	72925	GO:0005789	IDA	-	endoplasmic reticulum membrane	19880452	Component
		10090	72925	GO:0005794	IEA	-	Golgi apparatus	-	Component
		10090	72925	GO:0005886	ISO	-	plasma membrane	-	Component
		10090	72925	GO:0016020	IEA	-	membrane	-	Component
		10090	72925	GO:0016021	IEA	-	integral component of membrane	-	Component
		10090	72925	GO:0031410	IEA	-	cytoplasmic vesicle	-	Component
		10090	72925	GO:0031901	IDA	-	early endosome membrane	19880452	Component
		10090	72925	GO:0031901	ISO	-	early endosome membrane	-	Component
		10090	72925	GO:0031902	IDA	-	late endosome membrane	19880452	Component
		10090	72925	GO:0031902	ISO	-	late endosome membrane	-	Component
		10090	72925	GO:0032588	IDA	-	trans-Golgi network membrane	19880452	Component
Ssm4	71779	10090	71779	GO:0005764	ISO	-	lysosome	-	Component
		10090	71779	GO:0005768	ISO	-	endosome	-	Component
		10090	71779	GO:0016020	IEA	-	membrane	-	Component
		10090	71779	GO:0016021	IEA	-	integral component of membrane	-	Component
		10090	71779	GO:0031410	IEA	-	cytoplasmic vesicle	-	Component
Ssm4	320253	10090	320253	GO:0005764	ISO	-	lysosome	-	Component
		10090	320253	GO:0005768	ISO	-	endosome	-	Component
		10090	320253	GO:0016020	IEA	-	membrane	-	Component
		10090	320253	GO:0016021	IEA	-	integral component of membrane	-	Component
		10090	320253	GO:0031410	IEA	-	cytoplasmic vesicle	-	Component
Ssm4	224703	10090	224703	GO:0005764	IEA	-	lysosome	-	Component
		10090	224703	GO:0005768	IEA	-	endosome	-	Component
		10090	224703	GO:0005783	ISO	-	endoplasmic reticulum	-	Component
		10090	224703	GO:0016020	IEA	-	membrane	-	Component
		10090	224703	GO:0016021	IEA	-	integral component of membrane	-	Component
		10090	224703	GO:0031410	ISO	-	cytoplasmic vesicle	-	Component
Ssm4	69104	10090	69104	GO:0005739	IEA	-	mitochondrion	-	Component
		10090	69104	GO:0005741	ISO	-	mitochondrial outer membrane	-	Component
		10090	69104	GO:0005783	ISO	-	endoplasmic reticulum	-	Component
		10090	69104	GO:0005789	ISO	-	endoplasmic reticulum membrane	-	Component
		10090	69104	GO:0016020	ISO	-	membrane	-	Component
		10090	69104	GO:0016021	IEA	-	integral component of membrane	-	Component
Ssm4	381270	10090	381270	GO:0005794	IEA	-	Golgi apparatus	-	Component
		10090	381270	GO:0005795	ISO	-	Golgi stack	-	Component
		10090	381270	GO:0005802	ISO	-	trans-Golgi network	-	Component
		10090	381270	GO:0016020	IEA	-	membrane	-	Component
		10090	381270	GO:0016021	IEA	-	integral component of membrane	-	Component
Ssm4	211147	10090	211147	GO:0005575	ND	-	cellular_component	-	Component
		10090	211147	GO:0016020	IEA	-	membrane	-	Component
		10090	211147	GO:0016021	IEA	-	integral component of membrane	-	Component
		10090	211147	GO:0031410	IEA	-	cytoplasmic vesicle	-	Component
Ssm4	216438	10090	216438	GO:0005764	IEA	-	lysosome	-	Component
		10090	216438	GO:0005794	IEA	-	Golgi apparatus	-	Component
		10090	216438	GO:0005795	ISO	-	Golgi stack	-	Component
		10090	216438	GO:0005802	ISO	-	trans-Golgi network	-	Component
		10090	216438	GO:0016020	IEA	-	membrane	-	Component
		10090	216438	GO:0016021	IEA	-	integral component of membrane	-	Component
Trm1	212528	10090	212528	GO:0005634	IBA	-	nucleus	-	Component
		10090	212528	GO:0005739	IBA	-	mitochondrion	-	Component
Pct1	236899	10090	236899	GO:0005783	IEA	-	endoplasmic reticulum	-	Component
Pct1	13026	10090	13026	GO:0005635	ISO	-	nuclear envelope	-	Component
		10090	13026	GO:0005737	ISO	-	cytoplasm	-	Component
		10090	13026	GO:0005783	ISO	-	endoplasmic reticulum	-	Component
		10090	13026	GO:0005789	IDA	-	endoplasmic reticulum membrane	15169678	Component
		10090	13026	GO:0005886	ISO	-	plasma membrane	-	Component
		10090	13026	GO:0016020	IEA	-	membrane	-	Component
		10090	13026	GO:0042587	IDA	-	glycogen granule	15169678	Component
Cse1	110750	10090	110750	GO:0005634	IEA	-	nucleus	-	Component
		10090	110750	GO:0005635	IBA	-	nuclear envelope	-	Component
		10090	110750	GO:0005654	ISO	-	nucleoplasm	-	Component
		10090	110750	GO:0005737	ISO	-	cytoplasm	-	Component
		10090	110750	GO:0005829	IBA	-	cytosol	-	Component
		10090	110750	GO:0016020	ISO	-	membrane	-	Component
		10090	110750	GO:0070062	ISO	-	extracellular exosome	-	Component
Ntf2	68051	10090	68051	GO:0005640	ISO	-	nuclear outer membrane	-	Component
		10090	68051	GO:0005654	ISO	-	nucleoplasm	-	Component
		10090	68051	GO:0005829	ISO	-	cytosol	-	Component
		10090	68051	GO:0031965	ISO	-	nuclear membrane	-	Component
		10090	68051	GO:0044613	ISO	-	nuclear pore central transport channel	-	Component
		10090	68051	GO:0070062	ISO	-	extracellular exosome	-	Component
Ntf2	621832		621832
Jem1	72429	10090	72429	GO:0005575	ND	-	cellular_component	-	Component
		10090	72429	GO:0016020	IEA	-	membrane	-	Component
		10090	72429	GO:0016021	IEA	-	integral component of membrane	-	Component
Jem1	99349	10090	99349	GO:0005737	IEA	-	cytoplasm	-	Component
		10090	99349	GO:0005856	IEA	-	cytoskeleton	-	Component
Thp1	234069	10090	234069	GO:0000421	ISO	-	autophagosome membrane	-	Component
		10090	234069	GO:0005643	IBA	colocalizes_with	nuclear pore	-	Component
		10090	234069	GO:0005776	ISO	-	autophagosome	-	Component
		10090	234069	GO:0035327	IBA	colocalizes_with	transcriptionally active chromatin	-	Component
		10090	234069	GO:0070390	IBA	-	transcription export complex 2	-	Component
Pml39	232679	10090	232679	GO:0005634	IDA	-	nucleus	12748172	Component
		10090	232679	GO:0005634	ISO	-	nucleus	-	Component
		10090	232679	GO:0031965	ISO	-	nuclear membrane	-	Component
Heh2 & Src1	380664	10090	380664	GO:0005634	IEA	-	nucleus	-	Component
		10090	380664	GO:0005635	IDA	-	nuclear envelope	10671519	Component
		10090	380664	GO:0005637	ISO	-	nuclear inner membrane	-	Component
		10090	380664	GO:0005639	IBA	-	integral component of nuclear inner membrane	-	Component
		10090	380664	GO:0016020	IEA	-	membrane	-	Component
		10090	380664	GO:0016021	ISA	-	integral component of membrane	10671519	Component
Heh2 & Src1	224640	10090	224640	GO:0005634	IEA	-	nucleus	-	Component
		10090	224640	GO:0005639	IBA	-	integral component of nuclear inner membrane	-	Component
		10090	224640	GO:0005639	ISO	-	integral component of nuclear inner membrane	-	Component
		10090	224640	GO:0016020	ISO	-	membrane	-	Component
		10090	224640	GO:0016021	IEA	-	integral component of membrane	-	Component
		10090	224640	GO:0031965	IDA	-	nuclear membrane	16339967	Component
		10090	224640	GO:0031965	ISO	-	nuclear membrane	-	Component
Mps3	223697	10090	223697	GO:0000784	IDA	-	nuclear chromosome, telomeric region	17452644	Component
		10090	223697	GO:0000784	ISO	-	nuclear chromosome, telomeric region	-	Component
		10090	223697	GO:0000794	IDA	-	condensed nuclear chromosome	17452644	Component
		10090	223697	GO:0000794	ISO	-	condensed nuclear chromosome	-	Component
		10090	223697	GO:0005623	ISO	-	cell	-	Component
		10090	223697	GO:0005634	ISO	-	nucleus	-	Component
		10090	223697	GO:0005635	IDA	-	nuclear envelope	17452644	Component
		10090	223697	GO:0005635	ISO	-	nuclear envelope	-	Component
		10090	223697	GO:0005637	IDA	-	nuclear inner membrane	19933576	Component
		10090	223697	GO:0005639	IEA	-	integral component of nuclear inner membrane	-	Component
		10090	223697	GO:0005768	IEA	-	endosome	-	Component
		10090	223697	GO:0016020	IEA	-	membrane	-	Component
		10090	223697	GO:0016021	IEA	-	integral component of membrane	-	Component
		10090	223697	GO:0031965	ISO	-	nuclear membrane	-	Component
		10090	223697	GO:0034993	ISO	-	LINC complex	-	Component
Mps3	77053	10090	77053	GO:0002080	IDA	-	acrosomal membrane	20711465	Component
		10090	77053	GO:0005623	ISO	-	cell	-	Component
		10090	77053	GO:0005634	IDA	-	nucleus	12036294	Component
		10090	77053	GO:0005634	ISO	-	nucleus	-	Component
		10090	77053	GO:0005635	IDA	-	nuclear envelope	16079285|16380439|24062341	Component
		10090	77053	GO:0005635	ISO	-	nuclear envelope	-	Component
		10090	77053	GO:0005639	IDA	-	integral component of nuclear inner membrane	16380439	Component
		10090	77053	GO:0005730	IDA	NOT	nucleolus	12036294	Component
		10090	77053	GO:0005737	IDA	-	cytoplasm	12036294	Component
		10090	77053	GO:0016020	IEA	-	membrane	-	Component
		10090	77053	GO:0016021	IDA	-	integral component of membrane	16380439	Component
		10090	77053	GO:0031965	ISO	-	nuclear membrane	-	Component
		10090	77053	GO:0034993	ISO	-	LINC complex	-	Component
		10090	77053	GO:0043231	ISO	-	intracellular membrane-bounded organelle	-	Component
Mps3	194974	10090	194974	GO:0005623	IBA	-	cell	-	Component
		10090	194974	GO:0016020	IEA	-	membrane	-	Component
		10090	194974	GO:0016021	IEA	-	integral component of membrane	-	Component
		10090	194974	GO:0034993	IDA	-	LINC complex	20711465	Component
Mps3	76407	10090	76407	GO:0005623	IBA	-	cell	-	Component
		10090	76407	GO:0005634	IEA	-	nucleus	-	Component
		10090	76407	GO:0005635	IBA	-	nuclear envelope	-	Component
		10090	76407	GO:0016020	IEA	-	membrane	-	Component
		10090	76407	GO:0016021	IEA	-	integral component of membrane	-	Component
Mps3	245865	10090	245865	GO:0005623	IBA	-	cell	-	Component
		10090	245865	GO:0005635	IBA	-	nuclear envelope	-	Component
		10090	245865	GO:0005737	IEA	-	cytoplasm	-	Component
		10090	245865	GO:0005856	IEA	-	cytoskeleton	-	Component
		10090	245865	GO:0005874	ISO	-	microtubule	-	Component
		10090	245865	GO:0005929	IEA	-	cilium	-	Component
		10090	245865	GO:0016020	IEA	-	membrane	-	Component
		10090	245865	GO:0016021	IEA	-	integral component of membrane	-	Component
		10090	245865	GO:0031514	IEA	-	motile cilium	-	Component
		10090	245865	GO:0042995	IEA	-	cell projection	-	Component
Rrs1	59014	10090	59014	GO:0000794	ISO	-	condensed nuclear chromosome	-	Component
		10090	59014	GO:0005634	ISO	-	nucleus	-	Component
		10090	59014	GO:0005730	IDA	-	nucleolus	19433866	Component
		10090	59014	GO:0005730	ISO	-	nucleolus	-	Component
		10090	59014	GO:0005783	IDA	-	endoplasmic reticulum	19433866	Component
		10090	59014	GO:0030687	IBA	-	preribosome, large subunit precursor	-	Component
Ebp2	69072	10090	69072	GO:0005634	ISO	-	nucleus	-	Component
		10090	69072	GO:0005730	IBA	-	nucleolus	-	Component
		10090	69072	GO:0005730	ISO	-	nucleolus	-	Component
		10090	69072	GO:0030687	IBA	-	preribosome, large subunit precursor	-	Component
		10090	69072	GO:0034399	IBA	-	nuclear periphery	-	Component
Slp1	226551	10090	226551	GO:0005783	IEA	-	endoplasmic reticulum	-	Component
		10090	226551	GO:0005791	IDA	-	rough endoplasmic reticulum	20440000	Component
		10090	226551	GO:0016020	IDA	-	membrane	20440000	Component
		10090	226551	GO:0016021	IEA	-	integral component of membrane	-	Component

## Sheet: Plant
Yeast gene name	Plant-Homolog-GeneID	tax_id	GeneID	GO_ID	Evidence	Qualifier	GO_term	PubMed	Category
Ulp1	819876	3702	819876	GO:0005634	IBA	-	nucleus	-	Component
		3702	819876	GO:0005634	ISM	-	nucleus	-	Component
		3702	819876	GO:0009506	IDA	-	plasmodesma	21533090	Component
Ulp1	827269	3702	827269	GO:0005634	IDA	-	nucleus	14507998	Component
		3702	827269	GO:0005634	ISM	-	nucleus	-	Component
		3702	827269	GO:0031965	IEA	-	nuclear membrane	-	Component
Ulp1	828036	3702	828036	GO:0005634	IBA	-	nucleus	-	Component
		3702	828036	GO:0005634	ISM	-	nucleus	-	Component
		3702	828036	GO:0009507	IDA	-	chloroplast	15028209	Component
Ulp1	837598	3702	837598	GO:0005634	IDA	-	nucleus	18849491	Component
		3702	837598	GO:0005634	ISM	-	nucleus	-	Component
		3702	837598	GO:0005654	IEA	-	nucleoplasm	-	Component
Has1	821391	3702	821391	GO:0005634	ISM	-	nucleus	-	Component
		3702	821391	GO:0005730	IDA	-	nucleolus	15496452	Component
		3702	821391	GO:0005829	RCA	NOT	cytosol	21166475	Component
Has1	836719	3702	836719	GO:0005634	ISM	-	nucleus	-	Component
Has1	830763	3702	830763	GO:0005634	ISM	-	nucleus	-	Component
Has1	830762	3702	830762	GO:0009507	IDA	-	chloroplast	18431481	Component
Has1	836483	3702	836483	GO:0005739	ISM	-	mitochondrion	-	Component
Has1	815422	3702	815422	GO:0005739	ISM	-	mitochondrion	-	Component
Has1	842631	3702	842631	GO:0005739	ISM	-	mitochondrion	-	Component
Has1	843469	3702	843469	GO:0009507	ISM	-	chloroplast	-	Component
Has1	819883	3702	819883	GO:0005634	ISM	-	nucleus	-	Component
		3702	819883	GO:0009507	IDA	-	chloroplast	18431481	Component
Hmg1 & Hmg2	816244	3702	816244	GO:0005634	ISM	-	nucleus	-	Component
		3702	816244	GO:0005778	IBA	-	peroxisomal membrane	-	Component
		3702	816244	GO:0005789	IBA	-	endoplasmic reticulum membrane	-	Component
		3702	816244	GO:0016021	IEA	-	integral component of membrane	-	Component
		3702	816244	GO:0043231	IDA	-	intracellular membrane-bounded organelle	8302869	Component
Hmg1 & Hmg2	843982	3702	843982	GO:0005777	IDA	NOT	peroxisome	15618432	Component
		3702	843982	GO:0005778	IBA	-	peroxisomal membrane	-	Component
		3702	843982	GO:0005783	IDA	-	endoplasmic reticulum	8302869	Component
		3702	843982	GO:0005789	IDA	-	endoplasmic reticulum membrane	21478440	Component
		3702	843982	GO:0009536	IDA	NOT	plastid	15618432	Component
		3702	843982	GO:0016020	TAS	-	membrane	2491679	Component
Ptc7	836805	3702	836805	GO:0005739	ISM	-	mitochondrion	-	Component
		3702	836805	GO:0009507	IDA	-	chloroplast	18431481	Component
		3702	836805	GO:0009570	IDA	-	chloroplast stroma	18633119	Component
Ptc7	827359	3702	827359	GO:0005739	ISM	-	mitochondrion	-	Component
Ptc7	817569	3702	817569	GO:0009507	IDA	-	chloroplast	18431481|22706287	Component
		3702	817569	GO:0009570	IDA	-	chloroplast stroma	20061580	Component
Ssm4	829556	3702	829556	GO:0016021	IEA	-	integral component of membrane	-	Component
Ssm4	829402	3702	829402	GO:0005634	ISM	-	nucleus	-	Component
		3702	829402	GO:0016021	IEA	-	integral component of membrane	-	Component
Ssm4	816746	3702	816746	GO:0005737	ISM	-	cytoplasm	-	Component
		3702	816746	GO:0016021	IEA	-	integral component of membrane	-	Component
Ssm4	823909	3702	823909	GO:0005634	IDA	-	nucleus	21443605	Component
		3702	823909	GO:0005634	ISM	-	nucleus	-	Component
		3702	823909	GO:0005737	IDA	-	cytoplasm	21443605	Component
		3702	823909	GO:0016021	IEA	-	integral component of membrane	-	Component
Ssm4	814825	3702	814825	GO:0005634	ISM	-	nucleus	-	Component
		3702	814825	GO:0016021	IEA	-	integral component of membrane	-	Component
Ssm4	837987	3702	837987	GO:0005886	ISM	-	plasma membrane	-	Component
		3702	837987	GO:0016021	IEA	-	integral component of membrane	-	Component
Ssm4	836366	3702	836366	GO:0005737	IDA	-	cytoplasm	27605931	Component
		3702	836366	GO:0005737	ISM	-	cytoplasm	-	Component
		3702	836366	GO:0005886	IDA	-	plasma membrane	27605931	Component
		3702	836366	GO:0016021	IEA	-	integral component of membrane	-	Component
Ssm4	814655	3702	814655	GO:0016021	IEA	-	integral component of membrane	-	Component
Ssm4	841466	3702	841466	GO:0005737	ISM	-	cytoplasm	-	Component
		3702	841466	GO:0016021	IEA	-	integral component of membrane	-	Component
Ssm4	819807	3702	819807	GO:0005737	ISM	-	cytoplasm	-	Component
		3702	819807	GO:0005794	ISM	-	Golgi apparatus	-	Component
		3702	819807	GO:0016021	IEA	-	integral component of membrane	-	Component
Trm1	820451	3702	820451	GO:0005634	ISM	-	nucleus	-	Component
Trm1	831438	3702	831438	GO:0009507	ISM	-	chloroplast	-	Component
Trm1	824800	3702	824800	GO:0009507	ISM	-	chloroplast	-	Component
		3702	824800	GO:0009536	IDA	-	plastid	21908688	Component
Pct1	817786	3702	817786	GO:0005737	ISM	-	cytoplasm	-	Component
Pct1	827179	3702	827179	GO:0005634	ISM	-	nucleus	-	Component
Cse1	819263	3702	819263	GO:0005634	ISS	-	nucleus	-	Component
		3702	819263	GO:0005643	ISS	-	nuclear pore	-	Component
		3702	819263	GO:0005737	ISS	-	cytoplasm	-	Component
		3702	819263	GO:0005829	IDA	-	cytosol	21166475	Component
		3702	819263	GO:0009506	IDA	-	plasmodesma	21533090	Component
		3702	819263	GO:0009507	ISM	-	chloroplast	-	Component
		3702	819263	GO:0016020	IDA	-	membrane	17432890	Component
Ntf2	839620	3702	839620	GO:0005622	ISS	-	intracellular	-	Component
		3702	839620	GO:0005634	IDA	-	nucleus	15610358	Component
		3702	839620	GO:0005634	ISS	-	nucleus	-	Component
		3702	839620	GO:0005635	IDA	-	nuclear envelope	16428596	Component
		3702	839620	GO:0005737	IDA	-	cytoplasm	15610358	Component
		3702	839620	GO:0005737	ISM	-	cytoplasm	-	Component
Ntf2	839690	3702	839690	GO:0005622	ISS	-	intracellular	-	Component
		3702	839690	GO:0005634	ISS	-	nucleus	-	Component
		3702	839690	GO:0005635	IDA	-	nuclear envelope	16428596	Component
		3702	839690	GO:0005737	IEA	-	cytoplasm	-	Component
		3702	839690	GO:0005737	ISM	-	cytoplasm	-	Component
		3702	839690	GO:0005829	IDA	-	cytosol	21166475	Component
		3702	839690	GO:0005886	IDA	-	plasma membrane	17317660|17644812	Component
Ntf2	837700	3702	837700	GO:0005622	IEA	-	intracellular	-	Component
		3702	837700	GO:0005622	ISS	-	intracellular	-	Component
		3702	837700	GO:0005634	ISS	-	nucleus	-	Component
		3702	837700	GO:0005737	ISM	-	cytoplasm	-	Component
Ntf2	837933	3702	837933	GO:0005622	ISS	-	intracellular	-	Component
		3702	837933	GO:0005623	ISS	-	cell	-	Component
		3702	837933	GO:0005737	ISM	-	cytoplasm	-	Component
Ntf2	836219	3702	836219	GO:0005622	IEA	-	intracellular	-	Component
Ntf2	814893	3702	814893	GO:0005622	IEA	-	intracellular	-	Component
		3702	814893	GO:0005622	ISS	-	intracellular	-	Component
		3702	814893	GO:0005623	ISS	-	cell	-	Component
		3702	814893	GO:0005737	ISM	-	cytoplasm	-	Component
Thp1	816475	3702	816475	GO:0005622	IMP	-	intracellular	19843313	Component
		3702	816475	GO:0005623	IMP	-	cell	19843313	Component
		3702	816475	GO:0005634	IDA	-	nucleus	19843313	Component
		3702	816475	GO:0005739	ISM	-	mitochondrion	-	Component
Pml39	841317	3702	841317	GO:0005634	ISM	-	nucleus	-	Component
Pml39	838292	3702	838292	GO:0005634	IDA	-	nucleus	15469496|18433157	Component
		3702	838292	GO:0005634	ISM	-	nucleus	-	Component
		3702	838292	GO:0005829	IDA	-	cytosol	18433157	Component
		3702	838292	GO:0009524	IDA	-	phragmoplast	15469496	Component
Heh2 & Src1	834699	3702	834699	GO:0005634	ISM	-	nucleus	-	Component
		3702	834699	GO:0005639	IEA	-	integral component of nuclear inner membrane	-	Component
		3702	834699	GO:0005783	IDA	-	endoplasmic reticulum	22923678	Component
		3702	834699	GO:0009543	ISS	-	chloroplast thylakoid lumen	11719511	Component
Mps3	830381	3702	830381	GO:0005634	ISM	-	nucleus	-	Component
		3702	830381	GO:0005635	IDA	-	nuclear envelope	15469496|19807882|21294795|22270916|24667841|25217773	Component
		3702	830381	GO:0005637	IEA	-	nuclear inner membrane	-	Component
		3702	830381	GO:0005783	IDA	-	endoplasmic reticulum	16618929|22923678|25217773	Component
		3702	830381	GO:0005789	IDA	-	endoplasmic reticulum membrane	21294795	Component
		3702	830381	GO:0005856	IEA	-	cytoskeleton	-	Component
		3702	830381	GO:0009524	IDA	-	phragmoplast	21294795	Component
		3702	830381	GO:0016021	IEA	-	integral component of membrane	-	Component
Mps3	820242	3702	820242	GO:0005634	ISM	-	nucleus	-	Component
		3702	820242	GO:0005635	IDA	-	nuclear envelope	15469496|19807882|21294795|22270916|24667841	Component
		3702	820242	GO:0005637	IEA	-	nuclear inner membrane	-	Component
		3702	820242	GO:0005783	IDA	-	endoplasmic reticulum	16618929|22923678	Component
		3702	820242	GO:0005789	ISS	-	endoplasmic reticulum membrane	21294795	Component
		3702	820242	GO:0005819	IDA	-	spindle	15469496	Component
		3702	820242	GO:0009524	IDA	-	phragmoplast	15469496|21294795	Component
		3702	820242	GO:0016021	IEA	-	integral component of membrane	-	Component
Rrs1	818377	3702	818377	GO:0005634	ISM	-	nucleus	-	Component
		3702	818377	GO:0005730	IDA	-	nucleolus	15496452	Component
Ebp2	821837	3702	821837	GO:0005634	ISM	-	nucleus	-	Component
		3702	821837	GO:0005730	IBA	-	nucleolus	-	Component
		3702	821837	GO:0030687	IBA	-	preribosome, large subunit precursor	-	Component
		3702	821837	GO:0034399	IBA	-	nuclear periphery	-	Component
Slp1	843477	3702	843477	GO:0005635	IDA	-	nuclear envelope	25217773	Component
		3702	843477	GO:0005783	IDA	-	endoplasmic reticulum	25217773	Component
		3702	843477	GO:0016021	IEA	-	integral component of membrane	-	Component
Slp1	838894	3702	838894	GO:0005634	ISM	-	nucleus	-	Component
		3702	838894	GO:0005635	IDA	-	nuclear envelope	25217773	Component
		3702	838894	GO:0005783	IDA	-	endoplasmic reticulum	25217773	Component
		3702	838894	GO:0016021	IEA	-	integral component of membrane	-	Component
Slp1	828495	3702	828495	GO:0016021	IEA	-	integral component of membrane	-	Component
		3702	828495	GO:0046658	IDA	-	anchored component of plasma membrane	14517339	Component
